# Supplementary material for: Bibliometric Indicators of the Zika Outbreak
Source: PLoS Negl Trop Dis. 2017 Jan 19;11(1):e0005132. doi: 10.1371/journal.pntd.0005132 (PMC5245782; doi:10.1371/journal.pntd.0005132)
Supplement: S1 Table — (XLSX) [file pntd.0005132.s001.xlsx]

## Sheet: Sheet1
Articles	Year	Type of article	Category	Country
Abbasi AN (2016) ZIKA VIRUS INFECTION; VERTICAL TRANSMISSION AND FOETAL CONGENITAL ANOMALIES. Journal of Ayub Medical College, Abbottabad : JAMC 28(1):1-2.	2016	Editorial	Clinical Manifestations	Pakistan
Abbink P, et al. (2016) Protective efficacy of multiple vaccine platforms against Zika virus challenge in rhesus monkeys. Science:1-10.	2016	Article	Vaccine development	United States
Acosta O (2016) Zika virus: Growing guilt from association. Revista Colombiana de Anestesiologia 44(2):83-85.	2016	Editorial	Viewpoint	Colombia
Adams L, et al. (2016) Update: Ongoing Zika virus transmission — Puerto Rico, November 1, 2015-July 7, 2016. Morbidity and Mortality Weekly Report 65(30):774-779.	2016	Article	Surveillance	Puerto Rico
Adibi JJ, Marques ETA, Cartus A, & Beigi RH (2016) Teratogenic effects of the Zika virus and the role of the placenta. Lancet 387(10027):1587-1590.	2016	Article	CNS development and microcephaly	United States
Adler J & Yoder D (2016) Kill all the mosquitoes?!: New gene-editing technology gives scientists the ability to wipe out the carriers of malaria and the Zika virus. But should they use it? Smithsonian 2016-JUNE.	2016	Note	Vector Competence	United States
Aguilar-León P, Bazalar-Palacios S, & Rodriguez-Leyth H (2016) The outbreak of Zika virus in the Americas: Actions and challenges in Perú. Infezioni in Medicina 24(2):172-173.	2016	Letter	Viewpoint	Peru
Ahmad N, White J, & Zika Pregnancy Working G (2016) Possible Zika Virus Infection Among Pregnant Women - United States and Territories, May 2016 (vol 65, pg 514, 2016). MMWR-Morb. Mortal. Wkly. Rep. 65(22):587-587.	2016	Correction	Surveillance	United States
Ahmad SSY, Amin TN, & Ustianowski A (2016) Zika virus: Management of infection and risk. BMJ (Online) 352.	2016	Article	Clinical Management	United Kingdom
Ai JW, Zhang Y, & Zhang WH (2016) Zika virus outbreak: 'a perfect storm'. Emerg. Microbes Infect. 5:3.	2016	Note	Public Health	China
Aiken ARA, et al. (2016) Requests for Abortion in Latin America Related to Concern about Zika Virus Exposure. N. Engl. J. Med. 375(4):396-398.	2016	Letter	Public Health	United Kingdom
Al-Abdely HM (2016) ZIKA: An emerging teratogenic virus. Saudi Medical Journal 37(8):831-833.	2016	Editorial	Viewpoint	Saudi Arabia
Al-Qahtani AA, Nazir N, Al-Anazi MR, Rubino S, & Al-Ahdal MN (2016) Zika virus: a new pandemic threat. J. Infect. Dev. Ctries. 10(3):201-207.	2016	Review	Public Health	Saudi Arabia
Albrecht SJ & Nolan RL (2016) Top 10 Facts You Need to Know about Zika Virus. Journal of the Mississippi State Medical Association 57(1):4-5.	2016	Article	Virology and Pathogenesis	United States
Alera MT, et al. (2015) Zika Virus Infection, Philippines, 2012. Emerg. Infect. Dis 21(4):722-724.	2015	Letter	Epidemiology	Thailand
Alfaro-Murillo JA, et al. (2016) A Cost-Effectiveness Tool for Informing Policies on Zika Virus Control. PLoS Neglected Tropical Diseases 10(5).	2016	Article	Public Health	United States
Ali T, Aziz S, & Khan M (2016) Zika Virus - An International Public Health Emergency. Ann. Abbasi Shaheed Hosp. Karachi Med. Dent. Coll. 21(2):124-127.	2016	Article	Public Health	Pakistan
Aliota MT, et al. (2016) Characterization of Lethal Zika Virus Infection in AG129 Mice. Plos Neglect. Trop. Dis. 10(4):11.	2016	Article	Animal model of infection	United States
Aliota MT, Peinado SA, Velez ID, & Osorio JE (2016) The wMel strain of Wolbachia Reduces Transmission of Zika virus by Aedes aegypti. Sci Rep 6:7.	2016	Article	Vector competence	United States
Allen M & Blumenstock JS (2016) State of public health: Public health acts to detect, respond to, and prevent the latest public health threat-zika virus disease. Journal of Public Health Management and Practice 22(4):424-426.	2016	Short Survey	Public Health	United States
Alvarado-Socarras JL & Rodriguez-Morales AJ (2016) Etiological agents of microcephaly: implications for diagnosis during the current Zika virus epidemic. Ultrasound Obstet. Gynecol. 47(4):525-+.	2016	Letter	Public Health	Colombia
Aman MJ & Kashanchi F (2016) Zika Virus: A New Animal Model for an Arbovirus. Plos Neglect. Trop. Dis. 10(5):3.	2016	Editorial	Animal model of infection	United States
Ambe AK (2016) Enfermedad por virus Zika. Ginecologia y Obstetricia de Mexico 84(2).	2016	Editorial	Viewpoint	Mexico
Anaya JM, et al. (2016) Zika virus and neurologic autoimmunity: the putative role of gangliosides. BMC Med. 14:3.	2016	Article	CNS development and microcephaly	United States
Anderson KB, Thomas SJ, & Endy TP (2016) The emergence of zika virus a narrative review. Annals of Internal Medicine 165(3):175-183.	2016	Review	Virology and Pathogenesis	United States
Anonymous (2016) Clinical features and neuroimaging (CT and MRI) findings in presumed Zika virus related congenital infection and microcephaly: retrospective case series study (vol 353, pg i1901, 2016). BMJ-British Medical Journal 353:1.	2016	Correction	Neuroimaging	Brazil
Anonymous (2016) Epidemiologye Zika-Virus and Neurologye. Forschritte Neurol. Psychiatr. 84(4):190-191.	2016	Editorial	Epidemiology	Germany
Anonymous (2016) Erratum to interim guidance for Zika virus testing of urine — United States, 2016 (Morbidity and Mortality Weekly Report (2016) 65(18)). Morbidity and Mortality Weekly Report 65(18):484.	2016	Correction	Diagnosis	United States
Anonymous (2016) Erratum to Possible Zika Virus infection among pregnant women — United States and Territories, (May 2016, 65, 20). Morbidity and Mortality Weekly Report 65(22):587.	2016	Correction	Epidemiology	United States
Anonymous (2016) Erratum: Clinical features and neuroimaging (CT and MRI) findings in presumed Zika virus related congenital infection and microcephaly: Retrospective case series study (BMJ (Online) (2016) 353:(i1901) DOI: 10.1136/bmj. i1901). BMJ (Online) 353.	2016	Correction	Neuroimaging	Brazil
Anonymous (2016) Erratum: Projected zika virus importation and subsequent ongoing transmission after travel to the 2016 olympic and paralympic games - Country-specific assessment, July 2016(MMWR, (2016), 65, 28). Morbidity and Mortality Weekly Report 65(31):814.	2016	Correction	Epidemiology	United States
Anonymous (2016) Erratum: What does Zika virus mean for the children of the Americas? (JAMA Pediatrics (2014) 71:10 (1099-1100) DOI: 10.1001/jamapediatrics.2016.1465). JAMA Pediatrics 170(8):811.	2016	Correction	Viewpoint	United States
Anonymous (2016) Evidence shows Zika virus crosses placental barrier. Clinical Pharmacist 8(3).	2016	Short Survey	Dynamics of Transmission	United Kingdom
Anonymous (2016) Fact sheet on Zika virus disease (updated on 2 June 2016). Relevé épidémiologique hebdomadaire / Section d'hygiène du Secrétariat de la Société des Nations = Weekly epidemiological record / Health Section of the Secretariat of the League of Nations 91(24):314-316.	2016	Article	Epidemiology	France
Anonymous (2016) Figures and facts on the zika virus: An apparently harmless infection leads to a global health state of emergency. Deutsche Apotheker Zeitung 156(5).	2016	Note	Public Health	Germany
Anonymous (2016) Infectious Diseases Zika-Virus-Outbreak in Latin America Pregnant women should not travel in high Risk Areas! Padiatr. Padol. 51(1):42-42.	2016	Editorial	Surveillance	Austria
Anonymous (2016) Information tools and prevention about the virus Zika. Actual. Pharm. 55(555):6-6.	2016	Editorial	Surveillance	Italy
Anonymous (2016) Interim Guidance for Zika Virus Testing of Urine - United States, 2016 (vol 65, pg 474, 2016). MMWR-Morb. Mortal. Wkly. Rep. 65(18):484-484.	2016	Correction	Diagnosis	United States
Anonymous (2016) Interim guidance for Zika virus testing of urine — United States, 2016. Morbidity and Mortality Weekly Report 65(18):474.	2016	Article	Diagnosis	United States
Anonymous (2016) Liens biologiques entre virus Zika, syndrome de Guillain-Barré et microcéphalie. Revue Francophone des Laboratoires 2016(483):23.	2016	Article	Clinical Manifestations	France
Anonymous (2016) Notice to Readers: Changes in the presentation of Zika virus disease, non-congenital infection, and addition of Zika virus congenital infection to notifiable diseases and mortality table I. Morbidity and Mortality Weekly Report 65(20):524.	2016	Note	Epidemiology	United States
Anonymous (2016) Science committee calls on government to build Zika virus evidence base. Emergency nurse : the journal of the RCN Accident and Emergency Nursing Association 23(10):6.	2016	Note	Public Health	United Kingdom
Anonymous (2016) Ultrasound screening for fetal microcephaly following Zika virus exposure. American Journal of Obstetrics and Gynecology 214(6):B2-B4.	2016	Short Survey	Clinical Management	United States
Anonymous (2016) WHO Declares Zika Virus a Global Health Emergency. US Pharm. 41(2):8-8.	2016	Note	Public Health	United States
Anonymous (2016) Zika fever: Virus chequers. Economist (United Kingdom) 412(8969).	2016	Article	Viewpoint	Brazil
Anonymous (2016) Zika Virus and Pregnancy: A Review of the Literature and Clinical Considerations (Podcast). American Journal of Perinatology.	2016	Podcast	Clinical Management	United States
Anonymous (2016) Zika virus and travel advice for pregnant women. Drug and Therapeutics Bulletin 54(5):52.	2016	Note	Surveillance	United Kingdom
Anonymous (2016) Zika virus at the games: is it safe? Lancet Infect. Dis. 16(6):619-619.	2016	Editorial	Public Health	United Kingdom
Anonymous (2016) Zika virus could infect up to four million, WHO predicts. Community practitioner : the journal of the Community Practitioners' & Health Visitors' Association 89(3):6.	2016	Note	Public Health	United Kingdom
Anonymous (2016) Zika virus in the dock. Lancet Infect. Dis. 16(3):265-265.	2016	Editorial	Public Health	United Kingdom
Anonymous (2016) Zika virus infection: global update on epidemiology and potentially associated clinical manifestations. Relevé épidémiologique hebdomadaire / Section d'hygiène du Secrétariat de la Société des Nations = Weekly epidemiological record / Health Section of the Secretariat of the League of Nations 91(7):73-81.	2016	Article	Epidemiology	Switzerland
Anonymous (2016) Zika virus little or no threat to Britain, WHO says in report. Emergency nurse : the journal of the RCN Accident and Emergency Nursing Association 24(3):7.	2016	Note	Public Health	United Kingdom
Anonymous (2016) Zika Virus on the Move References. Cell 164(4):585-586.	2016	Short Survey	Viewpoint	United States
Anonymous (2016) Zika virus prompts travel alert. Science 351(6271):321-321.	2016	Note	Surveillance	United States
Anonymous (2016) Zika virus: a little less speculation, a little more action. Lancet Neurol. 15(4):343-343.	2016	Editorial	Public Health	United Kingdom
Anonymous (2016) Zika virus: a new global threat for 2016. Lancet 387(10014):96-96.	2016	Editorial	Public Health	United Kingdom
Anonymous (2016) Zika virus: Challenges of public health in Brazil. Revista Brasileira de Epidemiologia 19(2):225-228.	2016	Editorial	Public Health	Brazil
Anonymous (2016) Zika viruses bear the blame: A precisely documented case of fetal microcephaly. Deutsche Apotheker Zeitung 156(7).	2016	Short Survey	Case report	Germany
Aragao MDV (2016) Zika virus study in The BMJ was different from the one reported in the New England Journal of Medicine. BMJ-British Medical Journal 353:1.	2016	Correction	Dynamics of Transmission	Brazil
Aragao MDV, et al. (2016) Clinical features and neuroimaging (CT and MRI) findings in presumed Zika virus related congenital infection and microcephaly: retrospective case series study. BMJ-British Medical Journal 353:10.	2016	Article	Neuroimaging	Brazil
Araujo AQC, Silva MTT, & Araujo APQC (2016) Zika virus-associated neurological disorders: A review. Brain 139(8):2122-2130.	2016	Article	Clinical Manifestations	Brazil
Araujo LM, Ferreira MLB, & Nascimento OJ (2016) Guillain-Barré syndrome associated with the Zika virus outbreak in Brazil. Arquivos de Neuro-Psiquiatria 74(3):253-255.	2016	Article	Viewpoint	Brazil
Araúz D, et al. (2016) Febrile or exanthematous illness associated with Zika, dengue, and Chikungunya Viruses, Panama. Emerging Infectious Diseases 22(8):1515-1517.	2016	Letter	Clinical Manifestations	Panama
Armstrong C (2016) CDC Updates Interim Guidance on Caring for Women with Possible Exposure to Zika Virus. Am. Fam. Physician 93(10):874-+.	2016	Editorial	Clinical Management	United States
Armstrong P, et al. (2016) Travel-associated zika virus disease cases among U.S. Residents — United States, January 2015–February 2016. Morbidity and Mortality Weekly Report 65(11):286-289.	2016	Article	Surveillance	United States
Arora N, Banerjee AK, & Narasu ML (2016) Zika virus: an emerging arboviral disease. Future Virol. 11(6):395-399.	2016	Editorial	Virology and Pathogenesis	India
Arzuza-Ortega L, et al. (2016) Fatal sickle cell disease and zika virus infection in girl from Colombia. Emerging Infectious Diseases 22(5):925-927.	2016	Letter	Case report	Colombia
Atif M, Azeem M, Sarwar MR, & Bashir A (2016) Zika virus disease: a current review of the literature. Infection:1-11.	2016	Article	Virology and Pathogenesis	Pakistan
Atkinson B, et al. (2016) Detection of Zika Virus in Semen. Emerg. Infect. Dis 22(5):940-940.	2016	Letter	Diagnosis	United Kingdom
Attar N (2016) Epidemiology: Which regions are vulnerable to Zika virus? Nature Reviews Microbiology.	2016	Article	Epidemiology	United Kingdom
Attar N (2016) ZIKA virus circulates in new regions. Nature Reviews Microbiology 14(2):62.	2016	Note	Epidemiology	United Kingdom
Aubry M, Richard V, Green J, Broult J, & Musso D (2016) Inactivation of Zika virus in plasma with amotosalen and ultraviolet A illumination. Transfusion 56(1):33-40.	2016	Article	Public Health	French Polynesia
Avelino-Silva VI & Martin JN (2016) Association between Guillain-Barré syndrome and Zika virus infection. The Lancet 387(10038):2599.	2016	Letter	Epidemiology	United States
Ayres CFJ (2016) Identification of Zika virus vectors and implications for control. Lancet Infect. Dis. 16(3):278-279.	2016	Editorial	Vector competence	Brazil
Bachiller-Luque P, et al. (2016) First case of imported Zika virus infection in Spain. Enferm. Infec. Microbiol. Clin. 34(4):243-246.	2016	Article	Case Report	Spain
Bajjou T, Elrhaffouli H, & Sekhsokh Y (2016) Emergence of Zika virus: Is Morocco concerned? Virologie 20(3):144-144.	2016	Editorial	Public Health	Marocco
Bajpai S & Nadkar MY (2016) Zika virus infection, the recent menace of the Aedes mosquito. Journal of Association of Physicians of India 64(MARCH):42-45.	2016	Article	Virology and Pathogenesis	India
Balkhair A, Al-Maamari K, Ba Alawi F, & Al-Adawi B (2016) Zika virus: A roar after years of whispering. Oman Medical Journal 31(2):87-88.	2016	Editorial	Viewpoint	Oman
Balm MND, et al. (2012) A diagnostic polymerase chain reaction assay for Zika virus. J. Med. Virol. 84(9):1501-1505.	2012	Article	Diagnosis	Singapore
Baptista T, Quaghebeur G, & Alarcon A (2016) Neuroimaging findings of babies with microcephaly and presumed congenital Zika virus infection. BMJ-British Medical Journal 353:2.	2016	Editorial	Neuroimaging	United Kingdom
Barba-Spaeth G, et al. (2016) Structural basis of potent Zika-dengue virus antibody cross-neutralization. Nature 536(7614):48-53.	2016	Article	Vaccine development	France
Barjas-Castro ML, et al. (2016) Probable transfusion-transmitted Zika virus in Brazil. Transfusion 56(7):1684-1688.	2016	Article	Dynamics of Transmission	Brazil
Barreiro P (2016) Evolving RNA Virus Pandemics: HIV, HCV, Ebola, Dengue, Chikunguya, and now Zika! Aids Rev. 18(1):54-55.	2016	Note	Public Health	Spain
Barreto ML, et al. (2016) Zika virus and microcephaly in Brazil: A scientific agenda. The Lancet 387(10022):919-921.	2016	Note	Public Health	Brazil
Barreto-Vieira DF, et al. (2016) Ultrastructure of Zika virus particles in cell cultures. Memorias do Instituto Oswaldo Cruz 111(8).	2016	Article	Cell based assay	Brazil
Barrows NJ, et al. (2016) A Screen of FDA-Approved Drugs for Inhibitors of Zika Virus Infection. Cell Host and Microbe.	2016	Article	Approaches to drug discovery	United States
Barton MA & Salvadori MI (2016) Zika virus and microcephaly. Can. Med. Assoc. J. 188(7):E118-E119.	2016	Editorial	Virology and Pathogenesis	United Kingdom
Barzon L, et al. (2016) Isolation of infectious Zika virus from saliva and prolonged viral RNA shedding in a traveller returning from the Dominican Republic to Italy, January 2016. Eurosurveillance 21(10):2-6.	2016	Article	Virus isolation	Italy
Basak SC & Nandy A (2016) Computer-Assisted Approaches as Decision Support Systems in the Overall Strategy of Combating Emerging Diseases: Some Comments Regarding Drug Design, Vaccinomics, and Genomic Surveillance of the Zika Virus. Curr. Comput.-Aided Drug Des. 12(1):2-4.	2016	Editorial	Computer-assisted approaches	India
Basarab M, Bowman C, Aarons EJ, & Cropley I (2016) Zika virus. BMJ-British Medical Journal 352:7.	2016	Editorial	Clinical Management	United Kingdom
Basundra S, Hiremath RN, Khajuria R, & Ghodke S (2016) Zika virus: An emerging public health challenge. Journal of Krishna Institute of Medical Sciences University 5(3):5-12.	2016	Review	Virology and Pathogenesis	India
Baud D, et al. (2016) Clinical management of pregnant women exposed to Zika virus. Lancet Infect. Dis. 16(5):523-523.	2016	Letter	Clinical Management	Switzerland
Baum P, et al. (2016) Ensuring a rights-based health sector response to women affected by Zika. Cadernos de Saude Publica 32(5).	2016	Note	Public Health	Brazil
Bautista LE & Sethi AK (2016) Association between Guillain-Barré syndrome and Zika virus infection. The Lancet 387(10038):2599-2600.	2016	Letter	Epidemiology	United States
Bayer A, et al. (2016) Type III Interferons Produced by Human Placental Trophoblasts Confer Protection against Zika Virus Infection. Cell Host and Microbe 19(5):705-712.	2016	Article	Host Immune response to infection	United States
Beckham JD, Pastula DM, Massey A, & Tyler KL (2016) Zika Virus as an Emerging Global Pathogen Neurological Complications of Zika Virus. JAMA Neurol. 73(7):875-879.	2016	Review	Clinical Management	United States
Bell BP, Boyle CA, & Petersen LR (2016) Preventing Zika Virus Infections in Pregnant Women: An Urgent Public Health Priority. Am. J. Public Health 106(4):589-590.	2016	Editorial	Public Health	United States
Bell TM, Field EJ, & Narang HK (1971) Zika virus infection of the central nervous system of mice. Archiv für die gesamte Virusforschung 35(2-3):183-193.	2016	Article	Animal model of infection	United Kingdom
Benelli G (2016) Spread of Zika virus: The key role of mosquito vector control. Asian Pacific Journal of Tropical Biomedicine 6(6):468-471.	2016	Review	Chemical strategies to control mosquito-borne viruses	Italy
Benelli G & Mehlhorn H (2016) Declining malaria, rising of dengue and Zika virus: insights for mosquito vector control. Parasitol. Res. 115(5):1747-1754.	2016	Review	Vector competence	Germany
Benelli G, et al. (2016) The recent outbreaks of Zika virus: Mosquito control faces a further challenge. Asian Pacific Journal of Tropical Disease 6(4):253-258.	2016	Article	Chemical strategies to control mosquito-borne viruses	Italy
Besnard M, et al. (2016) Congenital cerebral malformations and dysfunction in fetuses and newborns following the 2013 to 2014 Zika virus epidemic in French Polynesia. Eurosurveillance 21(13).	2016	Article	Epidemiology	French Polynesia
Besnard M, Lastère S, Teissier A, Cao-Lormeau VM, & Musso D (2014) Evidence of perinatal transmission of zika virus, French Polynesia, December 2013 and February 2014. Eurosurveillance 19(13).	2016	Article	Case report	French Polynesia
Bhadelia N (2016) Prospective cohort study of pregnant Brazilian women elucidates link between Zika virus infection and fetal abnormalities. Evidence-Based Medicine.	2016	Article	Epidemiology	United States
Bharucha T & Breuer J (2016) Review: A neglected Flavivirus: an update on Zika virus in 2016 and the future direction of research. Neuropathol. Appl. Neurobiol. 42(4):317-325.	2016	Review	Virology and Pathogenesis	United Kingdom
Bingham AM, et al. (2016) Comparison of Test Results for Zika Virus RNA in Urine, Serum, and Saliva Specimens from Persons with Travel-Associated Zika Virus Disease - Florida, 2016. MMWR-Morb. Mortal. Wkly. Rep. 65(18):475-478.	2016	Article	Diagnosis	United States
Birbeck GL (2016) Zika virus What the neurologist wants to know. Neurology 86(14):1272-1274.	2016	Editorial	Clinical Management	United States
Blonz ER (2016) Zika virus and GLUT1. Lancet Infect. Dis. 16(6):642-642.	2016	Letter	CNS development and microcephaly	United States
Bocanegra C, et al. (2016) Zika virus infection in pregnant women in Barcelona, Spain. Clinical Microbiology and Infection 22(7):648-650.	2016	Letter	Case report	Spain
Boëte C & Reeves RG (2016) Alternative vector control methods to manage the Zika virus outbreak: More haste, less speed. The Lancet Global Health 4(6):e363.	2016	Letter	Vector Competence	Germany
Bogoch II, et al. (2016) Anticipating the international spread of Zika virus from Brazil. The Lancet 387(10016):335-336.	2016	Letter	Epidemiology	Canada
Bonaldo MC, et al. (2016) Isolation of Infective Zika Virus from Urine and Saliva of Patients in Brazil. Plos Neglect. Trop. Dis. 10(6):17.	2016	Article	Virus isolation	Brazil
Bond S (2016) Centers for disease control and prevention issues interim guidelines for pregnant women and infants exposed to zika virus and prevention of sexually transmitted zika infection. Journal of Midwifery and Women's Health 61(3):392-394.	2016	Article	Dynamics of Transmission	United States
Boorman JPT & Porterfield JS (1956) A simple technique for infection of mosquitoes with viruses transmission of Zika virus. Transactions of the Royal Society of Tropical Medicine and Hygiene 50(3):238-242.	2016	Article	Animal model of infection	Nigeria
Borchardt RA (2016) Zika virus: A rapidly emerging infectious disease. JAAPA-J. Am. Acad. Physician Assist. 29(4):48-50.	2016	Article	Clinical Management	United States
Boštíková V, et al. (2016) The need of Zika virus vaccine for pregnant women. Vakcinologie 10(2):91-95.	2016	Article	Vaccine development	Czech Republic
Bouvier NM (2016) The case against Zika virus. Science Translational Medicine 8(329).	2016	Editorial	Viewpoint	United States
Bouyer J, Chandre F, Gilles J, & Baldet T (2016) Alternative vector control methods to manage the Zika virus outbreak: more haste, less speed. Lancet Glob. Health 4(6):E364-E364.	2016	Letter	Vector competence	France
Brasil P, Calvet GA, de Souza RV, & Siqueira AM (2016) Exanthema associated with Zika virus infection. Lancet Infect. Dis. 16(7):866-866.	2016	Editorial	Clinical Manifestations	Brazil
Brasil P, et al. (2016) Guillain-Barré syndrome associated with Zika virus infection. The Lancet 387(10026):1482.	2016	Note	Case report	United Kingdom
Brasil P, et al. (2016) Zika Virus Infection in Pregnant Women in Rio de Janeiro-Preliminary Report. Obstetrical and Gynecological Survey 71(6):331-333.	2016	Note	Epidemiology	United States
Brasil P, et al. (2016) Zika Virus Outbreak in Rio de Janeiro, Brazil: Clinical Characterization, Epidemiological and Virological Aspects. Plos Neglect. Trop. Dis. 10(4):13.	2016	Article	Epidemiology	Germany
Brault AC & Bowen RA (2016) The development of small animal models for zika virus vaccine efficacy testing and pathological assessment. American Journal of Tropical Medicine and Hygiene 94(6):1187-1188.	2016	Editorial	Animal model of infection	United States
Brault JB, et al. (2016) Comparative Analysis Between Flaviviruses Reveals Specific Neural Stem Cell Tropism for Zika Virus in the Mouse Developing Neocortex. EBioMedicine.	2016	Article	CNS development and microcephaly	France
Brett-Major DM & Roth CE (2016) Zika virus, emergencies, uncertainty and vulnerable populations. Journal of the Royal College of Physicians of Edinburgh 46(1):3-6.	2016	Note	Epidemiology	United States
Bricaire F (2016) Zika virus: A new epidemic? Presse Medicale 45(3):281-283.	2016	Editorial	Viewpoint	France
Brito C (2015) Zika Virus: A New Chapter in the History of Medicine. Acta Medica Port. 28(6):679-680.	2015	Editorial	Public Health	Brazil
Brochardt RA (2016) Zika virus: A rapidly emerging infectious disease. Journal of the American Academy of Physician Assistants 29(4):48-50.	2016	Article	Clinical Management	United States
Brodwall K (2016) Infection rates of the Zika Virus. Tidsskr. Nor. Laegeforen. 136(4):307-307.	2016	Editorial	Surveillance	Norway
Brooks JT, et al. (2016) Update: Interim guidance for prevention of sexual transmission of zika virus — United States, July 2016. Morbidity and Mortality Weekly Report 65(29):745-747.	2016	Note	Dynamics of Transmission	United States
Broutet N, et al. (2016) Zika Virus as a Cause of Neurologic Disorders. N. Engl. J. Med. 374(16):1506-1509.	2016	Editorial	Clinical Manifestations	Switzerland
Brown C (2016) Zika virus outbreaks in Asia and South America. Can. Med. Assoc. J. 188(2):E34-E34.	2016	Note	Surveillance	Canada
Brown WC, et al. (2016) Extended surface for membrane association in Zika virus NS1 structure. Nature Structural and Molecular Biology.	2016	Article	Viral structure	United States
Buathong R, et al. (2015) Detection of Zika Virus Infection in Thailand, 2012-2014. Am. J. Trop. Med. Hyg. 93(2):380-383.	2015	Article	Epidemiology	Thailand
Buckley A & Gould EA (1988) DETECTION OF VIRUS-SPECIFIC ANTIGEN IN THE NUCLEI OR NUCLEOLI OF CELLS INFECTED WITH ZIKA OR LANGAT VIRUS. J. Gen. Virol. 69:1913-1920.	1988	Article	Cell based assay	United Kingdom
Buekens P, et al. (2016) Zika virus infection in pregnant women in Honduras: Study protocol. Reproductive Health 13(1).	2016	Article	Epidemiology	Honduras
Bullerdiek J, Dotzauer A, & Bauer I (2016) The mitotic spindle: linking teratogenic effects of Zika virus with human genetics? Mol. Cytogenet. 9:3.	2016	Article	CNS development and microcephaly	Germany
Burattini MN, et al. (2016) Potential exposure to Zika virus for foreign tourists during the 2016 Carnival and Olympic Games in Rio de Janeiro, Brazil. Epidemiol. Infect. 144(9):1904-1906.	2016	Article	Surveillance	Brazil
Burd I & Griffin D (2016) The chasm between public health and reproductive research: what history tells us about Zika virus. J. Assist. Reprod. Genet. 33(4):439-440.	2016	Article	Dynamics of Transmission	United States
Burillo-Martínez S, Fernández-Ruiz M, Pérez-Rivilla A, & Zarco-Olivo C (2016) Zika Virus Infection: An Emerging Disease the Dermatologist Must Know About. Actas Dermo-Sifiliograficas.	2016	Article	Clinical Management	Spain
Burke RM, Candfield S, & Gothard P (2016) Zika virus and microcephaly - more questions than answers? Bjog 123(8):1264-1264.	2016	Editorial	Epidemiology	United Kingdom
Burke RM, Pandya P, Nastouli E, & Gothard P (2016) Zika virus infection during pregnancy: what, where, and why? Br. J. Gen. Pract. 66(644):122-123.	2016	Editorial	Surveillance	United Kingdom
Burnett MW (2016) Zika Virus. Journal of special operations medicine : a peer reviewed journal for SOF medical professionals 16(1):86-87.	2016	Article	Virology and Pathogenesis	United States
Butler D (2016) Brazil's birth-defects puzzle: Zika virus might not be only factor in reported microcephaly surge. Nature 535(7613):475-476.	2016	Short Survey	Public Health	United Kingdom
Butler D (2016) ZIKA VIRUS Microcephaly surge in doubt. Nature 530(7588):12-13.	2016	Note	Public Health	United Kingdom
Butler D (2016) Zika virus: Brazil's surge in small-headed babies questioned by report. Nature 530(7588):13-14.	2016	Note	Viewpoint	United Kingdom
Calvet G, et al. (2016) Detection and sequencing of Zika virus from amniotic fluid of fetuses with microcephaly in Brazil: a case study. The Lancet Infectious Diseases 16(6):653-660.	2016	Article	Case report	Brazil
Calvet GA, et al. (2016) First detection of autochthonous Zika virus transmission in a HIV-infected patient in Rio de Janeiro, Brazil. J. Clin. Virol. 74:1-3.	2016	Article	Epidemiology	Brazil
Calvet GA, Santos FBD, & Sequeira PC (2016) Zika virus infection: epidemiology, clinical manifestations and diagnosis. Current Opinion in Infectious Diseases.	2016	Article	Virology and Pathogenesis	Brazil
Calvo EP, Sánchez-Quete F, Durán S, Sandoval I, & Castellanos JE (2016) Easy and inexpensive molecular detection of dengue, chikungunya and zika viruses in febrile patients. Acta Tropica 163:32-37.	2016	Article	Diagnosis	Colombia
Camacho E, Paternina-Gomez M, Blanco PJ, Osorio JE, & Aliota MT (2016) Detection of Autochthonous Zika Virus Transmission in Sincelejo, Colombia. Emerg. Infect. Dis 22(5):927-929.	2016	Letter	Epidemiology	Colombia
Campos GC, Sardi SI, Sarno M, & Brites C (2016) Zika virus infection, a new public health challenge. Braz. J. Infect. Dis. 20(3):227-228.	2016	Editorial	Public Health	Brazil
Campos GS, Bandeira AC, & Sardi SI (2015) Zika Virus Outbreak, Bahia, Brazil. Emerg. Infect. Dis 21(10):1885-1886.	2015	Letter	Epidemiology	Brazil
Campos RD, et al. (2016) Prolonged detection of Zika virus RNA in urine samples during the ongoing Zika virus epidemic in Brazil. J. Clin. Virol. 77:69-70.	2016	Letter	Diagnosis	Brazil
Cao L, Wang X, Zhang Z, & Zhao Q (2016) Virological characteristics of Zika virus and abnormal immune responses induced by Zika virus. Chinese Journal of Microbiology and Immunology (China) 36(4):316-320.	2016	Review	Virology and Pathogenesis	China
Cao-Lormeau VM (2014) RE: Zika virus, French Polynesia, South Pacific, 2013. Emerging Infectious Diseases 20(11):1960.	2016	Letter	Epidemiology	French Polynesia
Cao-Lormeau VM (2014) Zika Virus, French Polynesia, South Pacific, 2013 Response. Emerg. Infect. Dis 20(11):1960-1960.	2014	letter	Epidemiology	French Polynesia
Cao-Lormeau VM, et al. (2014) Zika Virus, French Polynesia, South Pacific, 2013. Emerg. Infect. Dis 20(6):1085-1086.	2014	letter	Surveillance	French Polynesia
Cao-Lormeau VM, et al. (2016) Guillain-Barre Syndrome outbreak associated with Zika virus infection in French Polynesia: a case-control study. Lancet 387(10027):1531-1539.	2016	Article	Epidemiology	French Polynesia
Caragata EP, Dutra HLC, & Moreira LA (2016) Inhibition of Zika virus by Wolbachia in Aedes aegypti. Microb. Cell 3(7):293-295.	2016	Article	Vector competence	Brazil
Cardoso CW, et al. (2015) Outbreak of Exanthematous Illness associated with Zika, Chikungunya, and Dengue viruses, Salvador, Brazil. Emerging Infectious Diseases 21(12):2274-2276.	2016	Letter	Clinical Manifestations	Brazil
Carneiro BM, Batista MN, Braga ACS, Nogueira ML, & Rahal P (2016) The green tea molecule EGCG inhibits Zika virus entry. Virology 496:215-218.	2016	Article	Virus inhibitors	Brazil
Carod-Artal FJ (2016) Epidemiology and neurological complications of infection by the Zika virus: a new emerging neurotropic virus. Rev. Neurologia 62(7):317-328.	2016	Article	Epidemiology	United Kingdom
Carod-Artal FJ (2016) Re: Epidemiología y complicaciones neurológicas de la infección por el virus del Zika: Un nuevo virus neurotropo emergente. Revista de Neurologia 63(3):143-144.	2016	Letter	Epidemiology	United Kingdom
Carteaux G, et al. (2016) Zika Virus Associated with Meningoencephalitis. The New England journal of medicine 374(16):1595-1596.	2016	Article	Case report	France
Castro MC (2016) Zika virus and the 2016 Olympic Games - Evidence-based projections derived from dengue do not support cancellation. Travel Medicine and Infectious Disease.	2016	Article	Epidemiology	United States
Cauchemez S, Besnard M, Garel C, Fontanet A, & Mallet HP (2016) Could clinical symptoms be a predictor of complications in Zika virus infection? - Authors' reply. Lancet (London, England) 388(10042):338-339.	2016	Letter	Epidemiology	French Polynesia
Cauchemez S, et al. (2016) Association between Zika virus and microcephaly in French Polynesia, 2013-15: a retrospective study. Lancet 387(10033):2125-2132.	2016	Article	Epidemiology	French Polynesia
Cavalcanti LPD, et al. (2016) Zika virus infection, associated microcephaly, and low yellow fever vaccination coverage in Brazil: is there any causal link? J. Infect. Dev. Ctries. 10(6):563-566.	2016	Article	Epidemiology	Brazil
Cavalheiro S, et al. (2016) Microcephaly and Zika virus: neonatal neuroradiological aspects. Childs Nerv. Syst. 32(6):1057-1060.	2016	Article	Neuroimaging	Brazil
Cerbino-Neto J, et al. (2016) Clinical Manifestations of Zika Virus Infection, Rio de Janeiro, Brazil, 2015. Emerg. Infect. Dis 22(7):1318-1320.	2016	Letter	Clinical Manifestations	Brazil
Cetron M (2016) Revision to CDC's Zika Travel Notices: Minimal Likelihood for Mosquito-Borne Zika Virus Transmission at Elevations Above 2,000 Meters. MMWR-Morb. Mortal. Wkly. Rep. 65(10):267-268.	2016	Editorial	Surveillance	United States
Charrel RN, et al. (2016) Background review for diagnostic test development for Zika virus infection. Bulletin of the World Health Organization 94(8):574-584D.	2016	Review	Diagnosis	Netherlands
Check Hayden E (2016) Scientists probe Zika link to birth defects: Mosquito-borne virus is now present in 33 countries. Nature 530(7589):142-143.	2016	Note	Public Health	United Kingdom
Chen HL & Tang RB (2016) Why Zika virus infection has become a public health concern? J. Chin. Med. Assoc. 79(4):174-178.	2016	Review	Public Health	Taiwan
Chen HL & Tang RB (2016) Zika virus infection: Control and prevention Reply. J. Chin. Med. Assoc. 79(7):410-410.	2016	Letter	Surveillance	Taiwan
Chen LH (2016) Zika Virus Infection in a Massachusetts Resident After Travel to Costa Rica: A Case Report. Ann. Intern. Med. 164(8):574-576.	2016	Letter	Case Report	United States
Chen LH & Hamer DH (2016) Zika Virus: Rapid Spread in the Western Hemisphere. Ann. Intern. Med. 164(9):613-+.	2016	Editorial	Epidemiology	United States
Chevillotte J (2016) Not Available. Revue de l'infirmière (220):6.	2016	Note	Epidemiology	France
Chitti SV, Prasad AK, & Saxena SK (2016) Emerging Zika virus disease: a public health emergency of global concern. VirusDisease:1-4.	2016	Article	Public Health	India
Chouin-Carneiro T, et al. (2016) Differential Susceptibilities of Aedes aegypti and Aedes albopictus from the Americas to Zika Virus. Plos Neglect. Trop. Dis. 10(3):11.	2016	Article	Vector competence	France
Christofferson RC (2016) Review article zika virus emergence and expansion: Lessons learned from dengue and chikungunya may not provide all the answers. American Journal of Tropical Medicine and Hygiene 95(1):15-18.	2016	Review	Epidemiology	United States
Cofré F (2016) Zika virus intrauterine infection causes fetal brain abnormality and microcephaly: Tip of the iceberg? Revista Chilena de Infectologia 33(1):96.	2016	Article	Viewpoint	Chile
Cordeiro MT, Pena LJ, Brito CA, Gil LH, & Marques ET (2016) Positive IgM for Zika virus in the cerebrospinal fluid of 30 neonates with microcephaly in Brazil. Lancet 387(10030):1811-1812.	2016	Letter	Diagnosis	Brazil
Costello A, et al. (2016) Defining the syndrome associated with congenital Zika virus infection. Bull. World Health Organ. 94(6):406-406.	2016	Editorial	Clinical Manifestations	Switzerland
Coyle AL (2016) Zika virus: What nurses need to know. Nursing 46(5):22-24.	2016	Article	Clinical Management	United States
Craig AT, Paterson BJ, & Durrheim DN (2016) Commentary: Zika Virus: the Latest Newcomer. Front. Microbiol. 7:2.	2016	Editorial	Epidemiology	Australia
Cristina J, Fajardo A, Soñora M, Moratorio G, & Musto H (2016) A detailed comparative analysis of codon usage bias in Zika virus. Virus Research 223:147-152.	2016	Article	Genomics / Sequencing	United States
Cugola FR, et al. (2016) The Brazilian Zika virus strain causes birth defects in experimental models. Nature 534(7606):267-271.	2016	Article	Animal model of infection	United States
D'Ortenzio E, Matheron S, & Yazdanpanah Y (2016) Evidence of sexual transmission of Zika Virus. New England Journal of Medicine 374(22):2195-2198.	2016	Letter	Dynamics of Transmission	France
da Silva LRC & de Souza AM (2016) Zika virus: what do we know about the viral structure, mechanisms of transmission, and neurological outcomes? Rev. Soc. Bras. Med. Trop. 49(3):267-273.	2016	Review	Virology and Pathogenesis	Brazil
Dai LP, et al. (2016) Structures of the Zika Virus Envelope Protein and Its Complex with a Flavivirus Broadly Protective Antibody. Cell Host Microbe 19(5):696-704.	2016	Article	Viral Structure	China
Dang J, et al. (2016) Zika Virus Depletes Neural Progenitors in Human Cerebral Organoids through Activation of the Innate Immune Receptor TLR3. Cell Stem Cell.	2016	Article	Host Immune response to infection	United States
Daniel KL & Response CDCZ (2016) Vital Signs: Preparing for Local Mosquito-Borne Transmission of Zika Virus - United States, 2016. MMWR-Morb. Mortal. Wkly. Rep. 65(13):352-352.	2016	Article	Surveillance	United States
Dasgupta S, et al. (2016) Patterns in Zika virus testing and infection, by report of symptoms and pregnancy status - United States, January 3-march 5, 2016. Morbidity and Mortality Weekly Report 65(15):395-399.	2016	Article	Clinical Management	United States
Dasti JI (2016) Zika virus infections: an overview of current scenario. Asian Pac. J. Trop. Med. 9(7):601-605.	2016	Review	Virology and Pathogenesis	Pakistan
Daudens-Vaysse E, et al. (2016) Zika emergence in the French territories of america and description of first confirmed cases of Zika virus infection on Martinique, November 2015 to February 2016. Eurosurveillance 21(28).	2016	Article	Case report	France
Davidson A, Slavinski S, Komoto K, Rakeman J, & Weiss D (2016) Suspected female-to-male sexual transmission of zika virus — New York city, 2016. Morbidity and Mortality Weekly Report 65(28):716-717.	2016	Article	Dynamics of Transmission	United States
De Aragao MFV (2016) Zika virus study in The BMJ was different from the one reported in the New England Journal of Medicine. BMJ (Online) 353.	2016	Letter	Epidemiology	Brazil
De Boever CM & Foulongne V (2016) Diagnostic d'un cas importé d'infection par le virus Zika. Revue Francophone des Laboratoires 2016(483):68-70.	2016	Article	Diagnosis	United States
De Carvalho NS, De Carvalho BF, Fugaca CA, Doris B, & Biscaia ES (2016) Zika virus infection during pregnancy and microcephaly occurrence: a review of literature and Brazilian data. Braz. J. Infect. Dis. 20(3):282-289.	2016	Review	Epidemiology	Brazil
De Fatima Vasco Aragao M, et al. (2016) Clinical features and neuroimaging (CT and MRI) findings in presumed Zika virus related congenital infection and microcephaly: Retrospective case series study. BMJ (Online) 353.	2016	Article	Neuroimaging	Brazil
De Góes Cavalcanti LP, et al. (2016) Zika virus infection, associated microcephaly, and low yellow fever vaccination coverage in Brazil: Is there any causal link. Journal of Infection in Developing Countries 10(6):563-566.	2016	Article	Epidemiology	Brazil
de Laval F, et al. (2016) Zika virus infections. Medecine et Sante Tropicales 26(2):145-150.	2016	Article	Virology and Pathogenesis	France
De M. Campos R, et al. (2016) Prolonged detection of Zika virus RNA in urine samples during the ongoing Zika virus epidemic in Brazil. Journal of Clinical Virology 77:69-70.	2016	Letter	Diagnosis	Brazil
de Noronha L, Zanluca C, Azevedo MLV, Luz KG, & dos Santos CND (2016) Zika virus damages the human placental barrier and presents marked fetal neurotropism. Mem. Inst. Oswaldo Cruz 111(5):287-+.	2016	Article	CNS development and microcephaly	Brazil
de Oliveira CS & Vasconcelos PFD (2016) Microcephaly and Zika virus. J. Pediatr. 92(2):103-105.	2016	Editorial	Viewpoint	Brazil
De Oliveira WK, et al. (2016) Increase in reported prevalence of microcephaly in infants born to women living in areas with confirmed Zika virus transmission during the first trimester of pregnancy — Brazil, 2015. Morbidity and Mortality Weekly Report 65(9):242-247.	2016	Article	Surveillance	Brazil
De Paula Freitas B, et al. (2016) Ocular findings in infants with microcephaly associated with presumed zika virus congenital infection in Salvador, Brazil. JAMA Ophthalmology 134(5):529-535.	2016	Article	Clinical Manifestations	United States
De Smet B, et al. (2016) Confirmed Zika virus infection in a Belgian traveler returning from Guatemala, and the diagnostic challenges of imported cases into Europe. Journal of Clinical Virology 80:8-11.	2016	Article	Case report	Belgium
Deckard DT, et al. (2016) Male-to-Male Sexual Transmission of Zika Virus - Texas, January 2016. MMWR-Morb. Mortal. Wkly. Rep. 65(14):372-374.	2016	Editorial	Dynamics of Transmission	United States
Dejnirattisai W, et al. (2016) Dengue virus sero-cross-reactivity drives antibody-dependent enhancement of infection with zika virus. Nature Immunology 17(9):1102-1108.	2016	Article	Host Immune response to infection	United Kingdom
Delwiche FA (2016) Reviews of Science for Science Librarians: The Challenge of the Zika Virus: An Emerging Arbovirus Disease. Science and Technology Libraries 35(3):183-202.	2016	Article	Virology and Pathogenesis	United Kingdom
Demir T & Kilic S (2016) Zika virus: a new arboviral public health problem. Folia Microbiologica:1-5.	2016	Article	Public Health	Turkey
Demshar J (2016) There's a New "Bug" in Town: What You Need to Know About the Zika Virus. The Florida nurse 64(1):10.	2016	Article	Clinical Management	United States
Deng CL, et al. (2016) Isolation and characterization of Zika virus imported to China using C6/36 mosquito cells. Virol. Sin. 31(2):176-179.	2016	Letter	Virus isolation	China
Deng YQ, et al. (2016) Isolation, identification and genomic characterization of the Asian lineage Zika virus imported to China. Sci. China-Life Sci. 59(4):428-430.	2016	Letter	Genomics / Sequencing	China
Derancourt C (2009) Zika virus epidemic on Yap Island. Nouvelles Dermatologiques 28(8):423.	2016	Note	Epidemiology	France
Derraik JG & Slaney D (2015) Notes on Zika virus - an emerging pathogen now present in the South Pacific. Aust. N. Z. Publ. Health 39(1):5-7.	2015	Editorial	Surveillance	New Zeland
Derrien E (2016) Virology Cases of Zika virus in Guyana and Martinique. Actual. Pharm. 55(553):8-8.	2016	Note	Epidemiology
Derrington SM, et al. (2016) Mucocutaneous findings and course in an adult with Zika virus infection. JAMA Dermatology 152(6):691-693.	2016	Article	Clinical Manifestations	United States
Deuschl G (2016) Zika Virus Infections: an Emerging Neurological Disorder in Europe. Aktuelle Neurol. 43(5):279-279.	2016	Editorial	Epidemiology	Germany
Dhanraj N & Mazal J (2016) Zika virus: Implications for medical imaging professionals. Radiologic Technology 87(6):698-704.	2016	Article	Neuroimaging	Guam
Di HW, et al. (2016) Zika virus: Genome sequence analysis and nucleic acid detection methods. Academic Journal of Second Military Medical University 37(6):661-667.	2016	Article	Genomics / Sequencing	China
Di Luca M, et al. (2016) Experimental studies of susceptibility of Italian Aedes albopictus to Zika virus. Eurosurveillance 21(18):6-9.	2016	Article	Vector competence	Italy
Diagne CT, et al. (2015) Potential of selected Senegalese Aedes spp. mosquitoes (Diptera: Culicidae) to transmit Zika virus. BMC Infect. Dis. 15:6.	2015	Article	Vector competence	Senegal
Diallo D, et al. (2014) Zika Virus Emergence in Mosquitoes in Southeastern Senegal, 2011. PLoS One 9(10):8.	2014	Article	Vector competence	Senegal
Diaz-Quinonez JA, et al. (2016) Asian Genotype Zika Virus Detected in Traveler Returning to Mexico from Colombia, October 2015. Emerg. Infect. Dis 22(5):937-939.	2016	Letter	Epidemiology	Mexico
Dick GWA (1953) EPIDEMIOLOGICAL NOTES ON SOME VIRUSES ISOLATED IN UGANDA (YELLOW FEVER, RIFT VALLEY FEVER, BWAMBA FEVER, WEST NILE, MENGO, SEMLIKI FOREST, BUNYAMWERA, NTAYA, UGANDA-S AND ZIKA VIRUSES). Trans. Roy. Soc. Trop. Med. Hyg. 47(1):13-43.	1953	Article	Epidemiology	United Kingdom
Dick GWA (1952) ZIKA VIRUS .2. PATHOGENICITY AND PHYSICAL PROPERTIES. Trans. Roy. Soc. Trop. Med. Hyg. 46(5):521-534.	1952	Article	Virology and Pathogenesis	United Kingdom
Dick GWA, Kitchen SF, & Haddow AJ (1952) ZIKA VIRUS .1. ISOLATIONS AND SEROLOGICAL SPECIFICITY. Trans. Roy. Soc. Trop. Med. Hyg. 46(5):509-520.	1952	Communications	Virus isolation	United States
Ding C & Zhu Y (2016) Zika virus transmission dynamic model and its optimal control. Nanjing Li Gong Daxue Xuebao/Journal of Nanjing University of Science and Technology 40(4):423-430.	2016	Article	Computer-assisted approaches	China
Diniz D (2016) The protection to women's fundamental rights violated by the zika virus epidemic. American Journal of Public Health 106(8):e9.	2016	Letter	Public Health	Brazil
Diniz D (2016) Zika virus and women. Cad. Saude Publica 32(5):4.	2016	Editorial	Public Health	Brazil
Diniz D (2016) Zika virus, women and ethics. Dev. World Bioeth. 16(2):62-63.	2016	Editorial	Public Health	Brazil
Diniz SG (2016) Zika virus and pregnancy: A perspective from Brazil. Midwifery 35:22-23.	2016	Editorial	Public Health	Brazil
Dirlikov E, et al. (2016) Update: Ongoing Zika Virus Transmission - Puerto Rico, November 1, 2015-April 14, 2016. MMWR-Morb. Mortal. Wkly. Rep. 65(17):451-455.	2016	Article	Surveillance	Puerto Rico
dos Santos CND & Goldenberg S (2016) Zika Virus and Microcephaly: Challenges for a Long-Term Agenda. Trends Parasitol. 32(7):508-511.	2016	Editorial	Public Health	Brazil
Dos Santos Oliveira SJG, et al. (2016) Anxiety, depression, and quality of life in mothers of newborns with microcephaly and presumed congenital Zika virus infection. Archives of Women's Mental Health:1-3.	2016	Article	Public Health	Brazil
Dowall SD, et al. (2016) A Susceptible Mouse Model for Zika Virus Infection. Plos Neglect. Trop. Dis. 10(5):13.	2016	Article	Animal model of infection	United Kingdom
Drezett J & Gollop TR (2016) The Zika virus: A new and serious threat to the reproductive health of women. Reproducao e Climaterio 31(1):1-4.	2016	Review	Public Health	Brazil
Driggers RW, et al. (2016) Zika virus infection with prolonged maternal viremia and fetal brain abnormalities. New England Journal of Medicine 374(22):2142-2151.	2016	Article	Case report	United States
Drosten C (2016) Zika virus and congenital malformations in perspective. Eurosurveillance 21(13):2-4.	2016	Editorial	Public Health	Germany
du Toit A (2016) Viral infection: Zika virus structure, epidemiology and evolution. Nature Reviews Microbiology.	2016	Article	Virology and Pathogenesis	United Kingdom
Duarte dos Santos CN & Goldenberg S (2016) Zika Virus and Microcephaly: Challenges for a Long-Term Agenda. Trends in Parasitology 32(7):508-511.	2016	Note	Public Health	Brazil
Duarte G (2016) Challenges of zika virus infection in pregnant women. Revista Brasileira de Ginecologia e Obstetricia 38(6):263-265.	2016	Editorial	Clinical Management	Brazil
Duarte G (2016) Zika virus infection in pregnant women: Topic for discussion. Revista Brasileira de Ginecologia e Obstetricia 38(6):314.	2016	Letter	Viewpoint	Brazil
Dudley DM, et al. (2016) A rhesus macaque model of Asian-lineage Zika virus infection. Nat. Commun. 7:9.	2016	Article	Animal model of infection	United States
Duffy MR, et al. (2009) Zika Virus Outbreak on Yap Island, Federated States of Micronesia. N. Engl. J. Med. 360(24):2536-2543.	2009	Article	Surveillance	United States
Duijster JW, et al. (2016) Zika virus infection in 18 travellers returning from Surinam and the Dominican Republic, The Netherlands, November 2015–March 2016. Infection:1-6.	2016	Article	Epidemiology	Netherlands
Dupont-Rouzeyrol M, et al. (2015) Co-infection with zika and dengue viruses in 2 patients, New Caledonia, 2014. Emerging Infectious Diseases 21(2):381-382.	2016	Letter	Case report	New Caledonia
Dutra HLC, et al. (2016) Wolbachia Blocks Currently Circulating Zika Virus Isolates in Brazilian Aedes aegypti Mosquitoes. Cell Host Microbe 19(6):771-774.	2016	Article	Vector competence	Brazil
Dyer O (2015) Zika virus spreads across Americas as concerns mount over birth defects. BMJ-British Medical Journal 351:2.	2015	Note	Public Health
Dyer O (2016) Jamaica advises women to avoid pregnancy as Zika virus approaches. BMJ-British Medical Journal 352:1.	2016	Note	Public Health	Canada
Dyer O (2016) Sixty seconds on . . . Zika virus. BMJ-British Medical Journal 352:1.	2016	Note	Surveillance	Canada
Dyer O (2016) US agency says Zika virus causes microcephaly. BMJ-British Medical Journal 353:1.	2016	Note	CNS development and microcephaly	Canada
Eickmann SH, et al. (2016) Zika virus congenital syndrome. Cadernos de Saude Publica 32(7).	2016	Note	Clinical Manifestations	Brazil
Ekins S, et al. (2016) Open drug discovery for the Zika virus. F1000Research 5.	2016	Article	Approaches to drug discovery	Brazil
Elachola H, Gozzer E, Zhuo J, & Memish ZA (2016) A crucial time for public health preparedness: Zika virus and the 2016 Olympics, Umrah, and Hajj. The Lancet 387(10019):630-632.	2016	Note	Public Health	Saudi Arabia
Ellul MA, Soares CN, & Solomon T (2016) Zika virus and Guillain-Barré syndrome. Journal of the Royal College of Physicians of Edinburgh 46(2):103-105.	2016	Note	Clinical Management	United Kingdom
Enfissi A, Codrington J, Roosblad J, Kazanji M, & Rousset D (2016) Zika virus genome from the Americas. Lancet 387(10015):227-228.	2016	Letter	Genomics / Sequencing	French Guiana
Engel J (2016) Of mosquito nets and condoms: The zika virus challenge. Journal of Public Health Management and Practice 22(4):323-325.	2016	Editorial	Viewpoint	United States
Enserink M (2015) An obscure mosquito-borne disease goes global: After racing through Oceania last year, the Zika virus is now spreading in the Americas. Science 350(6264):1012-1013.	2016	Note	Viewpoint	Netherlands
Eo (2016) Suspected Zika virus infection: who should be tested? MMW Fortschritte der Medizin 158(4):8.	2016	Note	Clinical Management	Germany
Epelboin L, et al. (2016) Zika virus outbreak in Latin America: what are the challenges for French Guiana in April 2016? Bulletin de la Societe de Pathologie Exotique 109(2):114-125.	2016	Article	Epidemiology	French Guiana
Erickson B (2016) PUBLIC HEALTH Obama requests $1.8 billion in emergency funds to combat Zika virus. Chem. Eng. News 94(7):7-7.	2016	Note	Public Health	United States
Estofolete CF, et al. (2016) Clinical and laboratory profile of Zika virus infection in dengue suspected patients: A case series. J. Clin. Virol. 81:25-30.	2016	Article	Clinical Manifestations	Brazil
Eurosurveillance Editorial T (2016) European Commission Horizon 2020 programme call for vaccine development research into malaria and neglected infectious diseases, including Zika virus. Eurosurveillance 21(6):19-19.	2016	Note	Vaccine development	Sweden
Eurosurveillance Editorial T (2016) Resources and latest news about Zika virus disease available from ECDC. Eurosurveillance 21(5):32-32.	2016	Note	Surveillance	Sweden
Fagbami AH (1979) Zika virus infections in Nigeria: Virological and seroepidemiological investigations in Oyo State. Journal of Hygiene 83(2):213-219.	2016	Article	Epidemiology	Nigeria
Fajardo A, Soñora M, Moreno P, Moratorio G, & Cristina J (2016) Bayesian coalescent inference reveals high evolutionary rates and diversification of Zika virus populations. Journal of Medical Virology 88(10):1672-1676.	2016	Article	Epidemiology	Uruguay
Farahnik B, Beroukhim K, Blattner CM, & Young J (2016) Cutaneous manifestations of the Zika virus. J. Am. Acad. Dermatol. 74(6):1286-1287.	2016	Editorial	Clinical Manifestations	United States
Faria NR, et al. (2016) Zika virus in the Americas: Early epidemiological and genetic findings. Science 352(6283):345-349.	2016	Article	Epidemiology	Brazil
Fauci AS & Morens DM (2016) Zika Virus in the Americas - Yet Another Arbovirus Threat. N. Engl. J. Med. 374(7):601-604.	2016	Editorial	Surveillance	United States
Faye O, et al. (2008) One-step RT-PCR for detection of Zika virus. J. Clin. Virol. 43(1):96-101.	2008	Article	Diagnosis	Senegal
Faye O, et al. (2013) Quantitative real-time PCR detection of Zika virus and evaluation with field-caught Mosquitoes. Virol. J. 10:8.	2013	Article	Diagnosis	Senegal
Faye O, et al. (2014) Molecular Evolution of Zika Virus during Its Emergence in the 20th Century. Plos Neglect. Trop. Dis. 8(1):10.	2014	Article	Genomics / Sequencing	Senegal
Fellner C (2016) Zika virus: Anatomy of a global health crisis. P and T 41(4):242-253.	2016	Article	Clinical Management	United States
Fernanda Estofolete C, et al. (2016) Clinical and laboratory profile of Zika virus infection in dengue suspected patients: A case series. Journal of Clinical Virology 81:25-30.	2016	Article	Epidemiology	Brazil
Filipe AR, Martins CMV, & Rocha H (1973) LABORATORY INFECTION WITH ZIKA VIRUS AFTER VACCINATION AGAINST YELLOW-FEVER. Archiv Fur Die Gesamte Virusforschung 43(4):315-319.	1973	Article	Epidemiology	Portugal
FitzSimmons J & Shah S (2016) Zika Virus. N. Engl. J. Med. 375(3):293-294.	2016	Letter	Epidemiology	United States
Fleming-Dutra KE, et al. (2016) Update: Interim Guidelines for Health Care Providers Caring for Infants and Children with Possible Zika Virus Infection - United States, February 2016. MMWR-Morb. Mortal. Wkly. Rep. 65(7):182-187.	2016	Article	Clinical Management	United States
Flores MS, Burgess TH, & Rajnik M (2016) Zika virus: A primer for clinicians. Clevel. Clin. J. Med. 83(4):1-10.	2016	Review	Clinical Management	United States
Fonseca K, et al. (2014) Case Report: First Case of Zika Virus Infection in a Returning Canadian Traveler. Am. J. Trop. Med. Hyg. 91(5):1035-1038.	2014	Article	Case Report	Canada
Fontanet A, Cao-Lormeau VM, Dub T, Mallet HP, & Ghawché F (2016) Association between Guillain-Barré syndrome and Zika virus infection – Authors' reply. The Lancet 387(10038):2600.	2016	Letter	Epidemiology	French Polynesia
Fontes BM (2016) Zika virus-related hypertensive iridocyclitis. Arq. Bras. Oftalmol. 79(1):63-63.	2016	Letter	Clinical Manifestations	Brazil
Fontes CAP, Dos Santos AASMD, & Marchiori E (2016) Magnetic resonance imaging findings in Guillain-Barré syndrome caused by Zika virus infection. Neuroradiology:1-2.	2016	Article	Neuroimaging	Brazil
Fourcade C, et al. (2016) Viral load kinetics of Zika virus in plasma, urine and saliva in a couple returning from Martinique, French West Indies. Journal of Clinical Virology 82:1-4.	2016	Article	Diagnosis	France
Foy BD, et al. (2011) Probable Non-Vector-borne Transmission of Zika Virus, Colorado, USA. Emerg. Infect. Dis 17(5):880-882.	2011	Article	Dynamics of Transmission	United States
França GVA, et al. (2016) Congenital Zika virus syndrome in Brazil: A case series of the first 1501 livebirths with complete investigation. The Lancet.	2016	Article	Epidemiology	Brazil
Franca RFO, Neves MHL, Ayres CFJ, Melo-Neto OP, & Filho SPB (2016) First International Workshop on Zika Virus Held by Oswaldo Cruz Foundation FIOCRUZ in Northeast Brazil March 2016 – A Meeting Report. PLoS Neglected Tropical Diseases 10(6).	2016	Article	Public Health	Brazil
Franchini M & Velati C (2016) Blood safety and zoonotic emerging pathogens: now it's the turn of Zika virus! Blood Transf. 14(2):93-94.	2016	Editorial	Surveillance	Italy
Frank C, et al. (2016) Sexual transmission of Zika virus in Germany, April 2016. Eurosurveillance 21(23):13-16.	2016	Article	Dynamics of Transmission	Germany
Frank C, Faber M, & Stark K (2016) Causal or not: applying the Bradford Hill aspects of evidence to the association between Zika virus and microcephaly. EMBO Mol. Med. 8(4):305-307.	2016	Editorial	Epidemiology	Germany
Freitas ARR, Napimoga MH, & Donalisio MR (2016) Could clinical symptoms be a predictor of complications in Zika virus infection? Lancet (London, England) 388(10042):338.	2016	Letter	Epidemiology	Brazil
Freitas ARR, Angerami RN, von Zuben APB, & Donalisio MR (2016) Introduction and transmission of zika virus in Brazil: New challenges for the Americas. Revista do Instituto de Medicina Tropical de Sao Paulo 58.	2016	Letter	Viewpoint	Brazil
Freitas BD, et al. (2016) Ocular Findings in Infants With Microcephaly Associated With Presumed Zika Virus Congenital Infection in Salvador, Brazil. JAMA Ophthalmol. 134(5):529-535.	2016	Article	Clinical Manifestations	Brazil
Fréour T, et al. (2016) Sexual transmission of Zika virus in an entirely asymptomatic couple returning from a Zika epidemic area, France, April 2016. Eurosurveillance 21(23).	2016	Article	Epidemiology	France
Friedrich MJ (2016) More Evidence Linking Zika Virus to Birth Defects. JAMA-J. Am. Med. Assoc. 315(19):2056-2056.	2016	Note	Epidemiology	United States
Frumence E, et al. (2016) The South Pacific epidemic strain of Zika virus replicates efficiently in human epithelial A549 cells leading to IFN-β production and apoptosis induction. Virology 493:217-226.	2016	Article	Cell based assay	France
Fry DE (2016) Zika Virus Infection and Surgery. Surg. Infect. 17(2):123-123.	2016	Editorial	Clinical Management	United States
Furtado JM, Espósito DL, Klein TM, Teixeira-Pinto T, & Da Fonseca BA (2016) Uveitis associated with zika virus infection. New England Journal of Medicine 375(4):394-396.	2016	Letter	Clinical Manifestations	Brazil
Gadea G, et al. (2016) A robust method for the rapid generation of recombinant Zika virus expressing the GFP reporter gene. Virology 497:157-162.	2016	Article	Genomics / Sequencing	France
Galindo-Fraga A, Ochoa-Hein E, Sifuentes-Osornio J, & Ruiz-Palacios GM (2015) ZIKA VIRUS: A NEW EPIDEMIC ON OUR DOORSTEP. Rev. Investig. Clin. 67(6):329-332.	2015	Article	Surveillance	Mexico
Gańczak M & Brodowska A (2016) Zika virus infections from the pediatrician's perspective. Pediatria Polska.	2016	Article	Clinical Management	Poland
Gańczak M & Brodowska A (2016) Zika virus intrauterine infections from the obstetrician's perspective. Ginekologia Polska 87(7):538-539.	2016	Review	Clinical Management	Poland
Garcez PP, et al. (2016) Zika virus impairs growth in human neurospheres and brain organoids. Science 352(6287):816-818.	2016	Article	CNS development and microcephaly	Brazil
Gardner LM, Chen N, & Sarkar S (2016) Global risk of Zika virus depends critically on vector status of Aedes albopictus. Lancet Infect. Dis. 16(5):522-523.	2016	Letter	Vector competence	United States
Gatherer D & Kohl A (2016) Zika virus: a previously slow pandemic spreads rapidly through the Americas. J. Gen. Virol. 97:269-273.	2016	Review	Epidemiology	United Kingdom
Gerdts C, Fuentes L, Wahlin B, & Blanchard K (2016) Zika Virus and Pregnancy: What Obstetric Health Care Providers Need to Know. Obstetrics and Gynecology 128(2):405.	2016	Letter	Clinical Management	United States
Gioula G, Nunes ML, & Zafeiriou DI (2016) An emerging cause of concern in Europe: Zika virus, the developing CNS and the pediatric neurologist. Eur. J. Paediatr. Neurol. 20(4):497-499.	2016	Editorial	Clinical Management	Greece
Giovanetti M, et al. (2016) Zika virus complete genome from Salvador, Bahia, Brazil. Infect. Genet. Evol. 41:142-145.	2016	Article	Genomics / Sequencing	Brazil
Giovanetti M, et al. (2016) Zika virus spreading in South America: evolutionary analysis of emerging neutralizing resistant Phe279Ser strains. Asian Pac. J. Trop. Med. 9(5):432-438.	2016	Article	Genomics / Sequencing	Italy
Goeijenbier M, et al. (2016) Zika virus and the current outbreak: An overview. Netherlands Journal of Medicine 74(3):104-109.	2016	Review	Epidemiology	Netherlands
Gold CA & Andrew Josephson S (2016) Anticipating the challenges of zika virus and the incidence of Guillain-Barré syndrome. JAMA Neurology 73(8):905-906.	2016	Note	Public Health	United States
Goncalo SP (2016) The zika virus: How brazilian pharmacists are righting back. Pharmaceutical Journal 296(7888):224-225.	2016	Note	Viewpoint	Brazil
Gong Z, Gao YX, & Han GZ (2016) Zika Virus: Two or Three Lineages? Trends Microbiol. 24(7):521-522.	2016	Editorial	Genomics / Sequencing	China
Goorhuis A, et al. (2016) Zika virus and the risk of imported infection in returned travelers: Implications for clinical care. Travel Med. Infect. Dis. 14(1):13-15.	2016	Article	Surveillance	Netherlands
Gostin LO & Hodge JG (2016) Is the United States Prepared for a Major Zika Virus Outbreak? JAMA-J. Am. Med. Assoc. 315(22):2395-2396.	2016	Editorial	Public Health	United States
Gourinat AC, O’Connor O, Calvez E, Goarant C, & Dupont-Rouzeyrol M (2015) Detection of zika virus in urine. Emerging Infectious Diseases 21(1):84-86.	2016	Article	Diagnosis	New Caledonia
Govindarajan M, Vijayan P, Kadaikunnan S, Alharbi NS, & Benelli G (2016) One-pot biogenic fabrication of silver nanocrystals using Quisqualis indica: Effectiveness on malaria and Zika virus mosquito vectors, and impact on non-target aquatic organisms. Journal of Photochemistry and Photobiology B: Biology 162:646-655.	2016	Article	Chemical strategies to control mosquito-borne viruses	Italy
Granato C, Lázari C, & Serafini PC (2016) New threat on the horizon: The Zika virus. International Journal of Gynecology and Obstetrics 133(2):137-138.	2016	Article	Viewpoint	Brazil
Grant A, et al. (2016) Zika Virus Targets Human STAT2 to Inhibit Type I Interferon Signaling. Cell Host Microbe 19(6):882-890.	2016	Article	Host immune response to infection	United States
Grard G, et al. (2014) Zika Virus in Gabon (Central Africa)-2007: A New Threat from Aedes albopictus? Plos Neglect. Trop. Dis. 8(2):6.	2014	Article	Vector competence	France
Grills A, et al. (2016) Projected zika virus importation and subsequent ongoing transmission after travel to the 2016 olympic and paralympic games — Country-specific assessment, July 2016. Morbidity and Mortality Weekly Report 65(28):711-715.	2016	Article	Epidemiology	United States
Grischott F, Puhan M, Hatz C, & Schlagenhauf P (2016) Non-vector-borne transmission of Zika virus: A systematic review. Travel Medicine and Infectious Disease.	2016	Article	Epidemiology	Switzerland
Gudnason T (2016) Zika virus - A relatively new human pathogen. Laeknabladid 102(3):115.	2016	Editorial	Viewpoint	Iceland
Guillemette-Artur P, Besnard M, Eyrolle-Guignot D, Jouannic JM, & Garel C (2016) Prenatal brain MRI of fetuses with Zika virus infection. Pediatr. Radiol. 46(7):1032-1039.	2016	Article	Neuroimaging	France
Gulland A (2016) WHO warns of risk of Zika virus in Europe. BMJ-British Medical Journal 353:1.	2016	Note	Surveillance	United Kingdom
Gulland A (2016) WHO's Chan warns over spread of Zika virus beyond Latin America. BMJ-British Medical Journal 352:1.	2016	Note	Surveillance	United Kingdom
Gulland A (2016) Zika virus is a global public health emergency, declares WHO. BMJ-British Medical Journal 352:1.	2016	Note	Surveillance	United Kingdom
Gulland A (2016) Zika virus may be linked to several birth defects, expert warns. BMJ-British Medical Journal 352:1.	2016	Note	Surveillance	United Kingdom
Guzzetta G, et al. (2016) Assessing the potential risk of Zika virus epidemics in temperate areas with established Aedes albopictus populations. Eurosurveillance 21(15):5-10.	2016	Article	Vector competence	Italy
Gyurech D, et al. (2016) False positive dengue NS1 antigen test in a traveller with an acute Zika virus infection imported into Switzerland. Swiss Med. Wkly. 146:3.	2016	Article	Diagnosis	Germany
Haddow AD, et al. (2012) Genetic Characterization of Zika Virus Strains: Geographic Expansion of the Asian Lineage. Plos Neglect. Trop. Dis. 6(2):7.	2012	Article	Genomics / Sequencing	United States
Haddow AJ, Williams MC, Woodall JP, Simpson DIH, & Goma LKH (1964) 12 ISOLATIONS OF ZIKA VIRUS FROM AEDES ( STEGOMYIA ) AFRICANUS ( THEOBALD ) TAKEN IN AND ABOVE A UGANDA FOREST. Bull. World Health Organ. 31(1):57-&.	1964	Article	Vector competence	Uganda
Hafiz MY, Mahmood SU, Shoaib M, & Yusuf FH (2016) Concern over Zika virus outbreak: another alarming global threat. Infect. Drug Resistance 9:3.	2016	Article	Public Health	Pakistan
Hajra A, Bandyopadhyay D, & Hajra SK (2016) Zika Virus: A Global Threat to Humanity: A Comprehensive Review and Current Developments. N. Am. J. Med. Sci. 8(3):6.	2016	Review	Public Health	India
Hamel R, et al. (2015) Biology of Zika Virus Infection in Human Skin Cells. J. Virol. 89(17):8880-8896.	2015	Article	Cell based assay	France
Hamel R, et al. (2016) Zika virus: epidemiology, clinical features and host-virus interactions. Microbes Infect. 18(7-8):9.	2016	Letter	Genomics / Sequencing	China
Han JF, et al. (2016) Homologous recombination of Zika viruses in the Americas. J. Infect. 73(1):87-88.	2016	Article	CNS development and microcephaly	United States
Hancock WT, Marfel M, & Bel M (2014) Zika Virus, French Polynesia, South Pacific, 2013. Emerg. Infect. Dis 20(11):1960-1960.	2014	Letter	Surveillance	Micronesia
Hanners NW, et al. (2016) Western Zika Virus in Human Fetal Neural Progenitors Persists Long Term with Partial Cytopathic and Limited Immunogenic Effects. Cell Reports 15(11):2315-2322.	2016	Article	CNS development and microcephaly	United States
Haque U, Ball JD, Zhang W, Khan MMH, & Treviño C JA (2016) Clinical and spatial features of Zika virus in Mexico. Acta Tropica 162:5-10.	2016	Article	Epidemiology	Mexico
Harris LH, Silverman NS, & Marshall MF (2016) The Paradigm of the Paradox: Women, Pregnant Women, and the Unequal Burdens of the Zika Virus Pandemic. Am. J. Bioeth. 16(5):1-4.	2016	Editorial	Public Health	United States
Hassad RA (2016) Zika virus and birth defects: correlation or causation? Significance 13(3):14-15.	2016	Article	Viewpoint	United States
Hayes EB (2009) Zika Virus Outside Africa. Emerg. Infect. Dis 15(9):1347-1350.	2009	Review	Surveillance	Spain
Hazin AN, Poretti A, Martelli CMT, & Huisman TA (2016) Computed tomographic findings in microcephaly associated with Zika Virus. New England Journal of Medicine 374(22):2193-2195.	2016	Letter	Neuroimaging	United States
Heang V, et al. (2012) Zika Virus Infection, Cambodia, 2010. Emerg. Infect. Dis 18(2):349-351.	2012	Letter	Epidemiology	United States
Hennessey M, Fischer M, & Staples JE (2016) Zika Virus Spreads to New Areas - Region of the Americas, May 2015-January 2016. MMWR-Morb. Mortal. Wkly. Rep. 65(3):55-58.	2016	Article	Surveillance	United States
Hennessey MJ, et al. (2016) Zika Virus Disease in travelers returning to the United States, 2010-2014. American Journal of Tropical Medicine and Hygiene 95(1):212-215.	2016	Article	Epidemiology	United States
Hennigan T (2016) ZIKA VIRUS Brazil struggles to cope with Zika epidemic. BMJ-British Medical Journal 352:3.	2016	Editorial	Public Health	Brazil
Henry R (2014) Zika virus. Emerging Infectious Diseases 20(6):1090.	2016	Letter	Epidemiology	United States
Heukelbach J & Werneck GL (2016) Surveillance of Zika virus infection and microcephaly in Brazil. The Lancet.	2016	Article	Surveillance	Brazil
Heukelbach J, Alencar CH, Kelvin AA, de Oliveira WK, & Cavalcanti LPD (2016) Zika virus outbreak in Brazil. J. Infect. Dev. Ctries. 10(2):116-120.	2016	Article	Epidemiology	Brazil
Heymann DL, et al. (2016) Zika virus and microcephaly: why is this situation a PHEIC? Lancet 387(10020):719-721.	2016	Editorial	Public Health	Singapore
Hibbeler B (2016) Zika virus infections: Risk for pregnant women. Deutsches Arzteblatt International 113(4):A137.	2016	Note	Viewpoint	Germany
Higgs S (2016) Zika Virus: Emergence and Emergency. Vector-Borne Zoonotic Dis. 16(2):75-76.	2016	Editorial	Surveillance	United States
Higgs S & Vanlandingham DL (2016) Search and one will find: Zika virus everywhere. Trans. Roy. Soc. Trop. Med. Hyg. 110(4):207-208.	2016	Editorial	Public Health	United States
Hillebrandt D, Richards P, Clark A, & Jean D (2016) Zika Virus Advice for Mountaineers: A UIAA Medcom Consensus Advice Sheet. High Alt. Med. Biol. 17(2):70-71.	2016	Article	Surveillance	France
Hills SL, et al. (2016) Transmission of Zika Virus Through Sexual Contact with Travelers to Areas of Ongoing Transmission - Continental United States, 2016. MMWR-Morb. Mortal. Wkly. Rep. 65(8):215-216.	2016	Article	Dynamics of Transmission	United States
Hirrle B (2016) Schwangerschaftsmedizin: Herausforderung Zika-Virus-Infektion: Risikolage, Kausalität mit Kongenitaler Mikrozephalie, Empfehlungen. Schweizer Zeitschrift fur Gynakologie 21(3):44-46.	2016	Article	Clinical Management	Switzerland
Hodge Hodge JG, Jr., Corbett A, Repka A, & Judd PJ (2016) Zika Virus and Global Implications for Reproductive Health Reforms. Disaster Medicine and Public Health Preparedness:1-3.	2016	Article	Public Health	United States
Hofer U (2016) Tracing the steps of Zika virus. Nat. Rev. Microbiol. 14(7):401-401.	2016	Editorial	Virology and Pathogenesis	United Kingdom
Hofer U (2016) Viral pathogenesis: Tracing the steps of Zika virus. Nature Reviews Microbiology 14(7):401.	2016	Note	Virology and Pathogenesis	United Kingdom
Hohmann-Jeddi C (2016) Mikrozephalie: Zika-Virus als Ursache bestätigt. Pharmazeutische Zeitung 161(16).	2016	Article	Virology and Pathogenesis	Germany
Hohmann-Jeddi C (2016) Zika virus increases risk of Guillain-Barré syndrome. Pharmazeutische Zeitung 161(10).	2016	Article	Virology and Pathogenesis	Germany
Hohmann-Jeddi C (2016) Zika virus infects cortical precursor cells. Pharmazeutische Zeitung 161(10).	2016	Article	Virology and Pathogenesis	Germany
Hohmann-Jeddi C (2016) Zika virus: Many questions remain unanswered. Pharmazeutische Zeitung 161(5).	2016	Article	Virology and Pathogenesis	Germany
Hohmann-Jeddi C (2016) Zika-Virus: Eindeutiger Nachweis möglich. Pharmazeutische Zeitung 161(18).	2016	Article	Virology and Pathogenesis	Germany
Hohmann-Jeddi VC (2016) Mausmodell: Zika-Virus schädigt Feten. Pharmazeutische Zeitung 161(20).	2016	Article	Virology and Pathogenesis	Germany
Horovitz DDG, Pone MVD, Pone SM, Salles T, & Boechat MCB (2016) Cranial bone collapse in microcephalic infants prenatally exposed to Zika virus infection. Neurology 87(1):118-119.	2016	Editorial	Neuroimaging	Brazil
Hotez PJ (2016) What does Zika virus mean for the children of the Americas? JAMA Pediatrics 170(8):787-789.	2016	Review	Viewpoint	United States
Howard CR (2016) Aedes mosquitoes and Zika virus infection: an A to Z of emergence? Emerg. Microbes Infect. 5:2.	2016	Editorial	Viewpoint	United Kingdom
Huang ASE, Shu PY, & Yang CH (2016) A new reportable disease is born: Taiwan Centers for Disease Control's response to emerging Zika virus infection. J. Formos. Med. Assoc. 115(4):223-225.	2016	Article	Epidemiology	Taiwan
Huang LM (2016) How can we deal with Zika virus infection? J. Formos. Med. Assoc. 115(4):221-222.	2016	Editorial	Epidemiology	Taiwan
Hughes BW, Addanki KC, Sriskanda AN, McLean E, & Bagasra O (2016) Infectivity of Immature Neurons to Zika Virus: A Link to Congenital Zika Syndrome. EBioMedicine.	2016	Article	CNS development and microcephaly	United States
Hurlburt A, Brooks J, Money D, & Patrick D (2016) Zika virus: A summary. B. C. Med. J. 58(3):158-161.	2016	Editorial	Public Health	Canada
Hussain HF, Hafiz MY, & Hussain SA (2016) Rumor has it; the truth behind Zika virus. Journal of Infection and Public Health.	2016	Article	Public Health	Pakistan
Huzly D, Hanselmann I, Schmidt-Chanasit J, & Panning M (2016) High specificity of a novel Zika virus ELISA in European patients after exposure to different flaviviruses. Eurosurveillance 21(16):9-12.	2016	Article	Diagnosis	Germany
Ibrahim NK (2016) Zika virus: Epidemiology, current phobia and preparedness for upcoming mass gatherings, with examples from world olympics and pilgrimage. Pakistan Journal of Medical Sciences 32(4).	2016	Review	Epidemiology	Egypt
Imperato PJ (2016) The Convergence of a Virus, Mosquitoes, and Human Travel in Globalizing the Zika Epidemic. J. Community Health 41(3):674-679.	2016	Review	Epidemiology	United States
Interlandi J (2016) Insect Repellents in the Age of Zika. Our new tests identify what works and what doesn't against the bugs that can spread the virus and other serious diseases. Consumer reports 81(7):40-43.	2016	Article	Chemical strategies to control mosquito-borne viruses	United States
Ioos S, et al. (2014) Current Zika virus epidemiology and recent epidemics. Med. Mal. Infect. 44(7):302-307.	2014	Review	Epidemiology	France
Jain R, Coloma J, García-Sastre A, & Aggarwal AK (2016) Structure of the NS3 helicase from Zika virus. Nature Structural and Molecular Biology.	2016	Article	Viral structure	United States
Jamil Z, Waheed Y, & Durrani TZ (2016) Zika virus, a pathway to new challenges. Asian Pac. J. Trop. Med. 9(7):606-609.	2016	Review	Public Health	Pakistan
Jampol LM & Goldstein DA (2016) Zika Virus Infection and the Eye. JAMA Ophthalmol. 134(5):535-536.	2016	Editorial	Clinical Manifestations	United States
Jang HC, et al. (2016) First Imported Case of Zika Virus Infection into Korea. J. Korean Med. Sci. 31(7):1173-1177.	2016	Article	Case Report	Korea
Jennings Z, Kok J, & Sintchenko V (2016) Zika virus infection: Current evidence and implications for practice. Medicine Today 7(6):43-49.	2016	Article	Clinical Management	Australia
Jin J (2016) JAMA PATIENT PAGE. Zika Virus Disease. JAMA 315(22):2482.	2016	Article	Public Health	United States
Joob B & Wiwanitkit V (2015) Zika virus infection and dengue: A new problem in diagnosis in a dengue-endemic area. Annals of Tropical Medicine and Public Health 8(4):145-146.	2016	Letter	Diagnosis	Thailand
Joob B & Wiwanitkit V (2016) Diagnosis of Zika virus infection: Some important forgotten issues. Asian Pacific Journal of Tropical Disease 6(4):259.	2016	Letter	Diagnosis	Thailand
Joob B & Wiwanitkit V (2016) Humidity that is appropriate for Zika virus infection: A summary from Thai cases. Asian Pac. J. Trop. Med. 9(7):700-700.	2016	Letter	Epidemiology	China
Jouannic JM & Huissoud C (2016) Zika virus and pregnancy. Gynecol. Obstet. Fertil. 44(4):193-194.	2016	Editorial	Public Health	France
Jouannic JM, Friszer S, Leparc-Goffart I, Garel C, & Eyrolle-Guignot D (2016) Zika virus infection in French Polynesia. Lancet 387(10023):1051-1052.	2016	Letter	Epidemiology	French Polynesia
Kably Ambe A (2016) Zika virus. Ginecología y obstetricia de México 84(2).	2016	Editorial	Viewpoint	Mexico
Kallas EG & O'Connor DH (2016) Real-Time Sharing of Zika Virus Data in an Interconnected World. JAMA Pediatr. 170(7):633-634.	2016	Editorial	Computer-assisted approaches	United States
Karimi O, et al. (2016) Thrombocytopenia and subcutaneous bleedings in a patient with Zika virus infection. Lancet 387(10022):939-940.	2016	Letter	Clinical Manifestations	Netherlands
Karwowski MP, et al. (2016) Zika Virus Disease: A CDC Update for Pediatric Health Care Providers. Pediatrics 137(5):13.	2016	Article	Clinical Management	United States
Kashima S, Slavov SN, & Covas DT (2016) Zika virus and its implication in transfusion safety. Revista Brasileira de Hematologia e Hemoterapia 38(1):90-91.	2016	Letter	Dynamics of Transmission	Brazil
Kass DE & Merlino M (2016) Zika Virus. N. Engl. J. Med. 375(3):294-294.	2016	Letter	Epidemiology	United States
Kassavetis P, Joseph JMB, Francois R, Perloff MD, & Berkowitz AL (2016) Zika virus-associated Guillain-Barré syndrome variant in Haiti. Neurology 87(3):336-337.	2016	Short Survey	Case report	United States
Kaye D (2016) FDA Issues Recommendations to Reduce the Risk of Zika Virus Transmission by Human Cell and Tissue Products. Clin. Infect. Dis. 62(11):I-I.	2016	Note	Public Health	United States
Kaye D (2016) Interim Guidelines for Pregnant Women During a Zika Virus Outbreak. Clin. Infect. Dis. 62(8):II-II.	2016	Note	Clinical Management	United States
Kaye D (2016) Revision to CDC's Zika Travel Notices: Minimal Likelihood for Mosquito-Borne Zika Virus Transmission at Elevations Above 2000 Meters. Clin. Infect. Dis. 62(11):I-II.	2016	Note	Epidemiology	United States
Kaye D (2016) Zika Virus May Infect up to 700 000 People in Colombia: Government. Clin. Infect. Dis. 62(8):I-I.	2016	Note	Public Health	United States
Kekulé A (2016) How dangerous is the Zika virus? Deutsche Medizinische Wochenschrift 141(13):969-972.	2016	Article	Epidemiology	Germany
Khan AW & Ali S (2016) Zika virus infection: Some issues of urgent attention. Infection, Disease and Health.	2016	Article	Viewpoint	Pakistan
Khan Y & Barnett DJ (2016) Zika Virus Infection and the Flint, Michigan, Water Crisis: A Study in Surprising Commonalities. Disaster Medicine and Public Health Preparedness 10(2):181-182.	2016	Short Survey	Public Health	United States
Kieny MP, Moorthy V, & Bagozzi D (2016) Use open data to curb Zika virus. Nature 533(7604):469-469.	2016	Letter	Public Health	Switzerland
Killion MM (2016) Zika Virus Update. MCN-Am. J. Matern.-Child Nurs. 41(4):252-252.	2016	Editorial	Clinical Management	United States
Kim K & Shresta S (2016) Neuroteratogenic Viruses and Lessons for Zika Virus Models. Trends in Microbiology.	2016	Article	Animal model of infection	United States
Kirk EP (2016) Zika virus: accurate terminology matters. Nature 531(7593):173-173.	2016	Letter	Virology and Pathogenesis	Australia
Kirtley S (2016) Zika virus in pregnancy: Where to find useful guidance. BJOG: An International Journal of Obstetrics and Gynaecology.	2016	Article	Clinical Management	United States
Kirya BG, Mukwaya LG, & Sempala SDK (1977) YELLOW-FEVER EPIZOOTIC IN ZIKA FOREST, UGANDA, DURING 1972 .1. VIRUS ISOLATION AND SENTINEL MONKEYS. Trans. Roy. Soc. Trop. Med. Hyg. 71(3):254-260.	1977	Communications	Virus isolation	Uganda
Kline MW & Schutze GE (2016) What Pediatricians and Other Clinicians Should Know About Zika Virus. JAMA Pediatr. 170(4):309-310.	2016	Editorial	Clinical Management	United States
Kmietowicz Z (2016) Questions your patients may have about Zika virus. BMJ-British Medical Journal 352:2.	2016	Editorial	Surveillance	United Kingdom
Koenig KL (2016) Quarantine for Zika Virus? Where is the Science? Disaster Medicine and Public Health Preparedness:1-3.	2016	Article	Public Health	United States
Koenig KL, Almadhyan A, & Burns MJ (2016) Identify-isolate-inform: A tool for initial detection and management of Zika virus patients in the Emergency department. Western Journal of Emergency Medicine 17(3):238-244.	2016	Review	Clinical Management	United States
Korhonen EM, et al. (2016) Zika virus infection in a traveller returning from the Maldives, June 2015. Eurosurveillance 21(2):2-5.	2016	Article	Epidemiology	Finland
Kostyuchenko VA, et al. (2016) Structure of the thermally stable Zika virus. Nature 533(7603):425-+.	2016	Article	Viral structure	Singapore
Kotton CN (2016) Zika Virus and Solid Organ Transplantation: Significant Pathogen or Harbinger of Things to Come? Transplantation 100(5):970-972.	2016	Editorial	Clinical Management	United States
Krittanawong C, Zhang H, & Sun T (2016) Cardiovascular complications after Zika virus infection. International Journal of Cardiology 221:859.	2016	Article	Clinical Manifestations	United States
Kruger RP (2016) Zika Virus on the Move. Cell 164(4):585-587.	2016	Editorial	Viewpoint
Kucharski AJ, et al. (2016) Transmission Dynamics of Zika Virus in Island Populations: A Modelling Analysis of the 2013-14 French Polynesia Outbreak. Plos Neglect. Trop. Dis. 10(5):15.	2016	Article	Epidemiology	Fiji
Kuehnert MJ & Epstein JS (2016) Assuring blood safety and availability: Zika virus, the latest emerging infectious disease battlefront. Transfusion 56(7):1669-1672.	2016	Editorial	Dynamics of Transmission	United States
Kuehnert MJ, et al. (2016) Screening of Blood Donations for Zika Virus Infection - Puerto Rico, April 3-June 11, 2016. MMWR-Morb. Mortal. Wkly. Rep. 65(24):627-628.	2016	Article	Public Health	Puerto Rico
Kuno G & Chang GJJ (2007) Full-length sequencing and genomic characterization of Bagaza, Kedougou, and Zika viruses. Arch. Virol. 152(4):687-696.	2007	Article	Genomics / Sequencing	United States
Kwong JC, Druce JD, & Leder K (2013) Case Report: Zika Virus Infection Acquired During Brief Travel to Indonesia. Am. J. Trop. Med. Hyg. 89(3):516-517.	2013	Article	Case Report	Australia
Ladhani SN, O'Connor C, Kirkbride H, Brooks T, & Morgan D (2016) Outbreak of Zika virus disease in the Americas and the association with microcephaly, congenital malformations and Guillain-Barre syndrome. Arch. Dis. Child. 101(7):600-602.	2016	Article	Surveillance	United Kingdom
Lancet Infectious D (2016) Zika virus in the dock. The Lancet. Infectious diseases 16(3):265.	2016	Editorial	Public Health	United Kingdom
Lanciotti RS, et al. (2008) Genetic and serologic properties of zika virus associated with an epidemic, Yap State, Micronesia, 2007. Emerg. Infect. Dis 14(8):1232-1239.	2008	Article	Diagnosis	United States
Lanciotti RS, Lambert AJ, Holodniy M, Saavedra S, & Signor LDC (2016) Phylogeny of Zika Virus in Western Hemisphere, 2015. Emerg. Infect. Dis 22(5):933-935.	2016	Letter	Genomics / Sequencing	Guatemala
Lappin R (2016) WHO declares ‘public health emergency’ for microcephaly linked to Zika virus. Emergency Medicine 48(2):55-57.	2016	Editorial	Public Health	United States
Larocca RA, et al. (2016) Vaccine protection against Zika virus from Brazil. Nature.	2016	Article	Vaccine development	United States
Larrieu S, et al. (2016) Réunion island prepared for possible Zika virus emergence, 2016. Eurosurveillance 21(28).	2016	Article	Surveillance	France
Lazarus C, Guichard M, Philippe JM, Paux T, & Vallet B (2016) The French experience of the threat posed by Zika virus. Lancet 388(10039):9-11.	2016	Editorial	Public Health	France
Lazear HM & Diamond MS (2016) Zika Virus: New Clinical Syndromes and Its Emergence in the Western Hemisphere. J. Virol. 90(10):4864-4875.	2016	Review	Clinical Manifestations	United States
Lazear HM, et al. (2016) A Mouse Model of Zika Virus Pathogenesis. Cell Host Microbe 19(5):720-730.	2016	Review	Animal model of infection	United States
Lazear HM, Stringer EM, & de Silva AM (2016) The Emerging Zika Virus Epidemic in the Americas Research Priorities. JAMA-J. Am. Med. Assoc. 315(18):1945-1946.	2016	Editorial	Clinical Management	United States
Lazic S (2016) Another emerging pathogen - Zika virus. Vojnosanit. Pregl. 73(3):225-227.	2016	Editorial	Epidemiology	Serbia
Ledermann JP, et al. (2014) Aedes hensilli as a Potential Vector of Chikungunya and Zika Viruses. Plos Neglect. Trop. Dis. 8(10):9.	2014	Article	Vector competence	United States
Lednicky J, et al. (2016) Zika Virus Outbreak in Haiti in 2014: Molecular and Clinical Data. Plos Neglect. Trop. Dis. 10(4):11.	2016	Article	Epidemiology	United States
Lee CT, et al. (2016) Zika Virus Surveillance and Preparedness - New York City, 2015-2016. MMWR-Morb. Mortal. Wkly. Rep. 65(24):629-635.	2016	Article	Surveillance	United States
Lee J (2016) Zika Virus Infection: New Threat in Global Health. J. Korean Med. Sci. 31(3):331-332.	2016	Editorial	Public Health	Korea
Lei J, et al. (2016) Crystal structure of zika virus ns2b-ns3 protease in complex with a boronate inhibitor. Science 353(6298):503-505.	2016	Article	Viral structure	Germany
Lessler J, et al. (2016) Assessing the global threat from Zika virus. Science 353(6300).	2016	Review	Virology and Pathogenesis	United States
Leung GHY, Baird RW, Druce J, & Anstey NM (2015) ZIKA VIRUS INFECTION IN AUSTRALIA FOLLOWING A MONKEY BITE IN INDONESIA. Southeast Asian J. Trop. Med. Public Health 46(3):460-464.	2015	Article	Surveillance	Australia
Lewnard JA, Gonsalves G, & Ko AI (2016) Low risk of international zika virus spread due to the 2016 olympics in Brazil. Annals of Internal Medicine 165(4):286-287.	2016	Short Survey	Surveillance	United States
Li C, et al. (2016) Zika Virus Disrupts Neural Progenitor Development and Leads to Microcephaly in Mice. Cell Stem Cell.	2016	Article	CNS development and microcephaly	China
Li J & Li D (2016) Epidemiological characteristics of Zika virus disease. Zhonghua liu xing bing xue za zhi = Zhonghua liuxingbingxue zazhi 37(3):329-334.	2016	Article	Epidemiology	China
Li JD, et al. (2016) Zika Virus in a Traveler Returning to China from Caracas, Venezuela, February 2016. Emerg. Infect. Dis 22(6):1133-1136.	2016	Letter	Epidemiology	China
Li MI, Wong PSJ, Ng LC, & Tan CH (2012) Oral Susceptibility of Singapore Aedes (Stegomyia) aegypti (Linnaeus) to Zika Virus. Plos Neglect. Trop. Dis. 6(8):6.	2012	Article	Vector competence	Singapore
Li XF, Han JF, Shi PY, & Qin CF (2016) Zika virus: a new threat from mosquitoes. Sci. China-Life Sci. 59(4):440-442.	2016	Editorial	Virology and Pathogenesis	China
Liang Q, et al. (2016) Zika Virus NS4A and NS4B Proteins Deregulate Akt-mTOR Signaling in Human Fetal Neural Stem Cells to Inhibit Neurogenesis and Induce Autophagy. Cell Stem Cell.	2016	Article	CNS development and microcephaly	United States
Lissauer D, Smit E, & Kilby MD (2016) Zika virus and pregnancy. Bjog 123(8):1258-1263.	2016	Editorial	Clinical Management	United Kingdom
Liu SQ & Zhang B (2016) Zika virus: a flavivirus caused pandemics in Latin America. Virol. Sin. 31(2):101-102.	2016	Editorial	Viewpoint	China
Liuzzi G, et al. (2016) Zika virus and microcephaly: Is the correlation causal or coincidental? New Microbiologica 39(2):83-85.	2016	Review	Virology and Pathogenesis	Italy
Liuzzi G, Nicastri E, Puro V, Zumla A, & Ippolito G (2016) Zika virus in saliva-New challenges for prevention of human to human transmission. European Journal of Internal Medicine.	2016	Article	Dynamics of Transmission	United Kingdom
Long D, Long B, & Koyfman A (2016) ZIKA VIRUS: WHAT DO EMERGENCY PHYSICIANS NEED TO KNOW? J. Emerg. Med. 50(6):832-838.	2016	Review	Clinical Management	United States
Lopes MH, Miyaji KT, & Infante V (2016) Zika virus. Rev. Assoc. Med. Bras. 62(1):4-9.	2016	Article	Viewpoint	Brazil
Lowe NK (2016) The Threat of the Zika Virus to Fetal Development. JOGNN - Journal of Obstetric, Gynecologic, and Neonatal Nursing 45(4):463-464.	2016	Editorial	CNS development and microcephaly	United States
Lucchese G & Kanduc D (2016) Reply concerning the article “Zika virus and autoimmunity: From microcephaly to Guillain–Barré syndrome, and beyond”. Autoimmunity Reviews 15(8):854.	2016	Letter	Clinical Manifestations	Italy
Lucchese G & Kanduc D (2016) Zika virus and autoimmunity: From microcephaly to Guillain-Barré syndrome, and beyond. Autoimmunity Reviews 15(8):801-808.	2016	Review	Clinical Manifestations	Italy
Lucey DR (2016) Time for global action on Zika virus epidemic: Our response to infectious disease epidemics must be faster and smarter. BMJ (Online) 352.	2016	Editorial	Public Health	United States
Lucey DR (2016) WILL ZIKA VIRUS AND MICROCEPHALY EPIDEMICS EMERGE AFTER EBOLA IN WEST AFRICA? THE NEED FOR PROSPECTIVE STUDIES NOW. Health Secur. 14(2):53-54.	2016	Editorial	Epidemiology	United States
Lupton K (2016) Zika virus disease: A public health emergency of international concern. British Journal of Nursing 25(4):198-202.	2016	Article	Public Health	United Kingdom
Lustig Y, Mendelson E, Paran N, Melamed S, & Schwartz E (2016) Detection of Zika virus RNA in whole blood of imported Zika virus disease cases up to 2 months after symptom onset, Israel, December 2015 to April 2016. Eurosurveillance 21(26):7-10.	2016	Article	Epidemiology	Israel
MacFadden DR & Bogoch, II (2016) Zika virus infection. Can. Med. Assoc. J. 188(5):367-367.	2016	Editorial	Viewpoint	Canada
Machado-Alba JE, Machado-Duque ME, Gaviria-Mendoza A, & Orozco-Giraldo VA (2016) Hormonal contraceptive prescriptions in Colombia and Zika virus. Lancet 387(10032):1993-1993.	2016	Letter	Public Health	Colombia
Macnamara FN (1954) ZIKA VIRUS - A REPORT ON 3 CASES OF HUMAN INFECTION DURING AN EPIDEMIC OF JAUNDICE IN NIGERIA. Trans. Roy. Soc. Trop. Med. Hyg. 48(2):139-145.	1954	Article	Epidemiology	Nigeria
Maestre AM & Fernández-Sesma A (2016) Finding Clues for Congenital Zika Syndrome: Zika Virus Selective Infection of Immature Neurons. EBioMedicine.	2016	Article	CNS development and microcephaly	United States
Maestre AM, Caplivski D, & Fernandez-Sesma A (2016) Zika Virus: More Questions Than Answers. EBioMedicine 5:2-3.	2016	Editorial	Public Health	United States
Maharajan MK, et al. (2016) Zika Virus Infection: Current Concerns and Perspectives. Clinical Reviews in Allergy and Immunology:1-12.	2016	Article	Public Health	Malaysia
Malkki H (2016) CNS infections: Mouse studies confirm the link between Zika virus infection and microcephaly. Nature Reviews Neurology 12(7):369.	2016	Note	CNS development and microcephaly	Netherlands
Malkki H (2016) CNS infections: Zika virus infection could trigger Guillain-Barré syndrome. Nature Reviews Neurology 12(4):187.	2016	Editorial	Virology and Pathogenesis	Netherlands
Malone RW, et al. (2016) Zika Virus: Medical Countermeasure Development Challenges. Plos Neglect. Trop. Dis. 10(3):26.	2016	Review	Public Health	United States
Mansuy JM, et al. (2016) Zika virus: high infectious viral load in semen, a new sexually transmitted pathogen? Lancet Infect. Dis. 16(4):405-405.	2016	Letter	Dynamics of Transmission	France
Marano G, Pupella S, Vaglio S, Liumbruno GM, & Grazzini G (2016) Zika virus and the never-ending story of emerging pathogens and Transfusion Medicine. Blood Transf. 14(2):95-100.	2016	Review	Dynamics of Transmission	Italy
Marchette NJ, Garcia R, & Rudnick A (1969) ISOLATION OF ZIKA VIRUS FROM AEDES AEGYPTI MOSQUITOES IN MALAYSIA. Am. J. Trop. Med. Hyg. 18(3):411-+.	1969	Article	Virus isolation	United States
Marcondes CB & Ximenes M (2016) Zika virus in Brazil and the danger of infestation by Aedes (Stegomyia) mosquitoes. Rev. Soc. Bras. Med. Trop. 49(1):4-10.	2016	Review	Vector competence	Brazil
Mardani M (2016) Update on Zika virus infections. Archives of Clinical Infectious Diseases 11(2).	2016	Editorial	Virology and Pathogenesis	Iran
Maria AT, et al. (2016) Zika virus infections in three travellers returning from South America and the Caribbean respectively, to Montpellier, France, December 2015 to January 2016. Eurosurveillance 21(6):2-5.	2016	Article	Surveillance	France
Maron DF (2016) Travels with Zika The mosquito-borne virus migrates to the US from diverse nations. Sci.Am. 314(4):84-84.	2016	Editorial	Epidemiology	United States
Marrs C, et al. (2016) Zika Virus and Pregnancy: A Review of the Literature and Clinical Considerations. Am. J. Perinatol. 33(7):625-639.	2016	Review	Clinical Management	United States
Martines RB, et al. (2016) Evidence of Zika Virus Infection in Brain and Placental Tissues from Two Congenitally Infected Newborns and Two Fetal Losses - Brazil, 2015. MMWR-Morb. Mortal. Wkly. Rep. 65(6):159-160.	2016	Article	Surveillance	United States
Martinez ME (2016) Preventing Zika Virus Infection during Pregnancy Using a Seasonal Window of Opportunity for Conception. PLoS Biology 14(7).	2016	Article	Clinical Management	United States
Massad E, Tan SH, Khan K, & Wilder-Smith A (2016) Estimated Zika virus importations to Europe by travellers from Brazil. Glob. Health Action 9:1-7.	2016	Article	Epidemiology	Germany
Massey TH & Robertson NP (2016) Zika virus and neurology: proving cause and effect. Journal of Neurology 263(6):1255-1257.	2016	Article	Virology and Pathogenesis	United Kingdom
Mattar S & Gonzalez M (2015) Now is the time for the Zika virus. Rev. MVZ Cordoba 20(2):4511-4512.	2015	Editorial	Public Health	Colombia
Mawson AR (2016) Pathogenesis of Zika Virus-Associated Embryopathy. BioResearch Open Access 5(1):171-176.	2016	Article	CNS development and microcephaly	United States
McCarthy M (2016) CDC updates Zika virus guidance to protect pregnant women. BMJ-British Medical Journal 352:1.	2016	Note	Surveillance	United States
McCarthy M (2016) Couples at risk from exposure to Zika virus should consider delaying pregnancy, says CDC. BMJ-British Medical Journal 352:1.	2016	Note	Public Health	United States
McCarthy M (2016) First US case of Zika virus infection is identified in Texas. BMJ-British Medical Journal 352:1.	2016	Note	Case Report	United States
McCarthy M (2016) Severe eye damage in infants with microcephaly is presumed to be due to Zika virus. BMJ-British Medical Journal 352:1.	2016	Note	Clinical Manifestations	United States
McCarthy M (2016) Thousands of pregnant women in Puerto Rico are at risk of Zika virus infection, CDC warns. BMJ-British Medical Journal 353:1.	2016	Note	Public Health	United States
McCarthy M (2016) US Congress fails to agree Zika virus funding before summer break. BMJ-British Medical Journal 354:1.	2016	Note	Public Health	United States
McCarthy M (2016) US health officials investigate sexually transmitted Zika virus infections. BMJ-British Medical Journal 352:1.	2016	Note	Dynamics of Transmission	United States
McCarthy M (2016) Vectors for Zika virus may spread further than was previously thought, CDC reports. BMJ-British Medical Journal 353:1.	2016	Note	Public Health	United States
McCarthy M (2016) WHO sets out $56m Zika virus response plan. BMJ-British Medical Journal 352:1.	2016	Note	Public Health	United States
McCarthy M (2016) Zika virus outbreak prompts US to issue travel alert to pregnant women. BMJ-British Medical Journal 352:1.	2016	Note	Surveillance	United States
McCarthy M (2016) Zika virus was transmitted by sexual contact in Texas, health officials report. BMJ-British Medical Journal 352:1.	2016	Note	Dynamics of Transmission	United States
McCrae AWR & Kirya BG (1982) YELLOW-FEVER AND ZIKA VIRUS EPIZOOTICS AND ENZOOTICS IN UGANDA. Trans. Roy. Soc. Trop. Med. Hyg. 76(4):552-562.	1982	Communications	Vector competence	Uganda
Meagher RJ, Negrete OA, & Van Rompay KK (2016) Engineering Paper-Based Sensors for Zika Virus. Trends Mol. Med 22(7):529-530.	2016	Editorial	Diagnosis	United States
Meaney-Delman D, et al. (2016) Prolonged Detection of Zika Virus RNA in Pregnant Women. Obstetrics and Gynecology.	2016	Article	Diagnosis	United States
Meaney-Delman D, et al. (2016) Zika Virus and Pregnancy What Obstetric Health Care Providers Need to Know. Obstet. Gynecol. 127(4):642-648.	2016	Editorial	Clinical Management	United States
Meaney-Delman D, et al. (2016) Zika Virus Infection Among US Pregnant Travelers - August 2015-February 2016. MMWR-Morb. Mortal. Wkly. Rep. 65(8):211-214.	2016	Article	Surveillance	United States
Mecharles S, et al. (2016) Acute myelitis due to Zika virus infection. Lancet 387(10026):1481-1481.	2016	Editorial	Clinical Manifestations	France
Meda N, Salinas S, Kagone T, Simonin Y, & Van de Perre P (2016) Zika virus epidemic: Africa should not be neglected. Lancet 388(10042):337-338.	2016	Letter	Public Health	France
Melo ASO, et al. (2016) Zika virus intrauterine infection causes fetal brain abnormality and microcephaly: tip of the iceberg? Ultrasound Obstet. Gynecol. 47(1):6-7.	2016	Editorial	Neuroimaging	Brazil
Meltzer E, et al. (2016) Zika virus disease in traveler returning from Vietnam to Israel. Emerging Infectious Diseases 22(8):1521-1522.	2016	Letter	Epidemiology	Israel
Meltzer E, Leshem E, Lustig Y, Gottesman G, & Schwartz E (2016) The Clinical Spectrum of Zika Virus in Returning Travelers. American Journal of Medicine.	2016	Article	Clinical Manifestations	Israel
Mende A (2015) Zika virus in South America: Travel guidelines for pregnant women. Pharmazeutische Zeitung 160(49).	2016	Note	Clinical Management	Germany
Messina JP, et al. (2016) Mapping global environmental suitability for Zika virus. Elife 5.	2016	Article	Epidemiology	United States
Minassian ML (2016) Zika virus: chronicle of an "unexpected'' pandemic. Rev. Argent. Microbiol. 48(2):97-99.	2016	Editorial	Viewpoint	Argentina
Miner JJ & Diamond MS (2016) Understanding How Zika Virus Enters and Infects Neural Target Cells. Cell Stem Cell 18(5):559-560.	2016	Editorial	CNS development and microcephaly	United States
Miner JJ, et al. (2016) Zika Virus Infection during Pregnancy in Mice Causes Placental Damage and Fetal Demise. Cell 165(5):1080-1090.	2016	Article	Animal model of infection	United States
Mlakar J, et al. (2016) Zika Virus Associated with Microcephaly. N. Engl. J. Med. 374(10):951-958.	2016	Article	CNS development and microcephaly	Slovenia
Molnár Z & Kennedy S (2016) Neurodevelopmental disorders: Risks of Zika virus during the first trimester of pregnancy. Nature Reviews Neurology 12(6):315-316.	2016	Short Survey	Clinical Management	United Kingdom
Molnar Z & Kennedy S (2016) Risks of Zika virus during the first trimester of pregnancy. Nat. Rev. Neurol. 12(6):315-U313.	2016	Editorial	CNS development and microcephaly	United Kingdom
Mor G (2016) Placental Inflammatory Response to Zika Virus may Affect Fetal Brain Development. Am. J. Reprod. Immunol. 75(4):421-422.	2016	Editorial	CNS development and microcephaly	United States
Moreira J, Lamas CC, & Siqueira A (2016) Sexual transmission of zika virus: Implications for clinical care and public health policy. Clinical Infectious Diseases 63(1):141-142.	2016	Letter	Viewpoint	Brazil
Moron AF, et al. (2016) Microcephaly associated with maternal Zika virus infection. Bjog 123(8):1265-1269.	2016	Article	CNS development and microcephaly	United States
Morrison C (2016) DNA vaccines against Zika virus speed into clinical trials. Nature Reviews Drug Discovery 15(8):521-522.	2016	Short Survey	Vaccine development	United States
Mouchtouri VA & Hadjichristodoulou C (2016) European Union SHIPSAN ACT Joint Action publishes interim guidance on maritime transport and Zika virus disease. Eurosurveillance 21(16):61-61.	2016	Note	Surveillance	Greece
Moulin E, Selby K, Cherpillod P, Kaiser L, & Boillat-Blanco N (2016) Simultaneous outbreaks of dengue, chikungunya and Zika virus infections: Diagnosis challenge in a returning traveller with nonspecific febrile illness. New Microbes and New Infections 11:6-7.	2016	Letter	Diagnosis	Switzerland
Mounce BC, et al. (2016) Interferon-Induced Spermidine-Spermine Acetyltransferase and Polyamine Depletion Restrict Zika and Chikungunya Viruses. Cell Host and Microbe.	2016	Article	Virus inhibitors	France
Mourya DT, Shil P, Sapkal GN, & Yadav PD (2016) Zika virus: Indian perspectives. Indian Journal of Medical Research 143(MAY):553-564.	2016	Review	Virology and Pathogenesis	India
Musso D (2015) Zika Virus Transmission from French Polynesia to Brazil. Emerg. Infect. Dis 21(10):1887-1887.	2015	Letter	Epidemiology	French Polynesia
Musso D (2016) Emergence of the virus Zika : do not mix up detection of antibody during ancient studies and actual circulation. Virologie 20(3):145-146.	2016	Editorial	Diagnosis	French Polynesia
Musso D & Baud D (2016) Zika virus: time to move from case reports to case control. Lancet Infect. Dis. 16(6):620-621.	2016	Editorial	Viewpoint	Switzerland
Musso D & Gubler DJ (2016) Zika Virus. Clin. Microbiol. Rev. 29(3):487-524.	2016	Review	Virology and Pathogenesis	Singapore
Musso D, Baud D, & Gubler DJ (2016) Zika virus: what do we know? Clin. Microbiol. Infect. 22(6):494-496.	2016	Editorial	Viewpoint	Singapore
Musso D, Cao-Lormeau V, & Gubler DJ (2015) Zika virus: following the path of dengue and chikungunya? Lancet 386(9990):243-244.	2015	Letter	Epidemiology	Singapore
Musso D, et al. (2014) Potential for Zika virus transmission through blood transfusion demonstrated during an outbreak in French Polynesia, November 2013 to February 2014. Eurosurveillance 19(14):6-8.	2014	Communications	Dynamics of Transmission	French Polynesia
Musso D, et al. (2015) Detection of Zika virus in saliva. J. Clin. Virol. 68:53-55.	2015	Article	Dynamics of Transmission	French Polynesia
Musso D, et al. (2015) Potential Sexual Transmission of Zika Virus. Emerg. Infect. Dis 21(2):359-361.	2015	Article	Dynamics of Transmission	French Polynesia
Musso D, Nilles EJ, & Cao-Lormeau VM (2014) Rapid spread of emerging Zika virus in the Pacific area. Clin. Microbiol. Infect. 20(10):O595-O596.	2014	Article	Epidemiology	French Polynesia
Musso D, Stramer SL, Busch MP, Dis AT-T, & Int Soc Blood Transfusion W (2016) Zika virus: a new challenge for blood transfusion. Lancet 387(10032):1993-1994.	2016	Letter	Public Health	United States
Mysorekar IU & Diamond MS (2016) Modeling zika virus infection in pregnancy. New England Journal of Medicine 375(5):481-484.	2016	Article	Animal model of infection	United States
Na YE, Jung JW, & Kwon HW (2016) Identification and expression patterns of two TRPV channel genes in antennae and Johnston's organ of the dengue and Zika virus vector mosquito, Aedes aegypti. Journal of Asia-Pacific Entomology 19(3):563-569.	2016	Article	Vector competence	Korea
Nabel GJ & Zerhouni EA (2016) Once and future epidemics: Zika virus emerging. Sci. Transl. Med. 8(330):3.	2016	Editorial	Vaccine development	United States
Nah K, et al. (2016) Estimating risks of importation and local transmission of Zika virus infection. PeerJ 4:15.	2016	Article	Epidemiology	Japan
Nandy A, Dey S, Basak SC, Bielińska-Wąż D, & Wąż P (2016) Characterizing the zika virus genome – A bioinformatics study. Current Computer-Aided Drug Design 12(2):87-97.	2016	Article	Genomics / Sequencing	India
Nau JY (2015) The nervous and lymphatic systems communicate. The "zika virus" deliver its mysteries. Revue Medicale Suisse 11(481):1462-1463.	2015	Short Survey	Dynamics of Transmission
Nguyen HN, Qian XY, Song HJ, & Ming GL (2016) Neural stem cells attacked by Zika virus. Cell Res. 26(7):753-754.	2016	Editorial	Animal model of infection	United States
Nhan TX & Musso D (2015) Emergence of Zika virus. Virologie 19(5):225-235.	2015	Review	Virology and Pathogenesis	French Polynesia
Nhan TX, Cao-Lormeau VM, & Musso D (2014) Zika virus infections. Revue Francophone des Laboratoires 2014(467):45-52.	2014	Article	Virology and Pathogenesis	French Polynesia
Nicastri E, Castilletti C, Di Caro A, Capobianchi MR, & Ippolito G (2016) Diagnosis of Zika virus infection in pregnant women travelling to or residing in endemic areas. Lancet Infect. Dis. 16(7):771-772.	2016	Letter	Public Health	Italy
Nielsen KK & Bygbjerg IC (2016) Zika virus and hyperglycaemia in pregnancy. Lancet 387(10030):1812-1812.	2016	Letter	Clinical Management	Denmark
Nishiura H, et al. (2016) A theoretical estimate of the risk of microcephaly during pregnancy with Zika virus infection. Epidemics 15:66-70.	2016	Article	Epidemiology	Japan
Nishiura H, Kinoshita R, Mizumoto K, Yasuda Y, & Nah K (2016) Transmission potential of Zika virus infection in the South Pacific. Int. J. Infect. Dis. 45:95-97.	2016	Article	Epidemiology	Japan
Nishiura H, Mizumoto K, Villamil-Gomez WE, & Rodriguez-Morales AJ (2016) Preliminary estimation of the basic reproduction number of Zika virus infection during Colombia epidemic, 2015-2016. Travel Med. Infect. Dis. 14(3):274-276.	2016	Letter	Epidemiology	Colombia
Nourollahpour Shiadeh M, Rostami A, Danesh M, & Sajedi AA (2016) Zika virus as new emerging global health threat for pregnancy and child birth. Journal of Maternal-Fetal and Neonatal Medicine:1.	2016	Article	Viewpoint	Iran
Nowakowski TJ, et al. (2016) Expression Analysis Highlights AXL as a Candidate Zika Virus Entry Receptor in Neural Stem Cells. Cell Stem Cell 18(5):591-596.	2016	Article	Cell based assay	United States
Nunes ML, et al. (2016) Microcephaly and Zika virus: a clinical and epidemiological analysis of the current outbreak in Brazil. J. Pediatr. 92(3):230-240.	2016	Review	Epidemiology	Brazil
O'Dowd A (2016) UK is safe from Zika virus and is helping towards a vaccine, MPs hear. BMJ-British Medical Journal 352:1.	2016	Note	Public Health	United Kingdom
O'Dowd A (2016) UK records four cases of Zika virus in past six weeks. BMJ-British Medical Journal 352:1.	2016	Note	Public Health	United Kingdom
O'Malley PA (2016) Zika Virus What We Know and Do Not Know. Clin. Nurse Spec. 30(4):194-197.	2016	Article	Clinical Management	United States
Oduyebo T, et al. (2016) Update: Interim Guidelines for Health Care Providers Caring for Pregnant Women and Women of Reproductive Age with Possible Zika Virus Exposure - United States, 2016. MMWR-Morb. Mortal. Wkly. Rep. 65(5):122-127.	2016	Article	Clinical Management	United States
Oehler E, et al. (2014) Zika virus infection complicated by Guillain-Barre syndrome - case report, French Polynesia, December 2013. Eurosurveillance 19(9):4-6.	2014	Article	Case Report	French Polynesia
Ogden SC, Hammack C, & Tang HL (2016) Zika virus and neural developmental defects: building a case for a cause. Sci. China-Life Sci. 59(5):536-538.	2016	Editorial	Viewpoint	United States
Ogunbanjo GA (2016) Zika virus disease (ZVD): Another viral disease outbreak. South African Family Practice 58(1).	2016	Editorial	Viewpoint
Oladapo OT, et al. (2016) WHO interim guidance on pregnancy management in the context of Zika virus infection. The Lancet Global Health.	2016	Article	Clinical Management	Switzerland
Olagnier D, et al. (2016) Dengue Virus Immunopathogenesis: Lessons Applicable to the Emergence of Zika Virus. Journal of Molecular Biology.	2016	Article	Host immune response to infection	Italy
Oliveira Melo AS, et al. (2016) Zika virus intrauterine infection causes fetal brain abnormality and microcephaly: Tip of the iceberg? Ultrasound in Obstetrics and Gynecology 47(1):6-7.	2016	Note	CNS development and microcephaly	Brazil
Olson CK, et al. (2016) Preventing Transmission of Zika Virus in Labor and Delivery Settings Through Implementation of Standard Precautions - United States, 2016. MMWR-Morb. Mortal. Wkly. Rep. 65(11):290-292.	2016	Article	Surveillance	United States
Olson JG, Ksiazek TG, Suhandiman, & Triwibowo (1981) ZIKA VIRUS, A CAUSE OF FEVER IN CENTRAL JAVA, INDONESIA. Trans. Roy. Soc. Trop. Med. Hyg. 75(3):389-393.	1981	Article	Epidemiology	Indonesia
Ong CW (2016) Zika virus: an emerging infectious threat. Intern. Med. J. 46(5):525-530.	2016	Editorial	Clinical Management	Australia
Orsborne J, et al. (2016) Personal Protection of Permethrin-Treated Clothing against Aedes aegypti, the Vector of Dengue and Zika Virus, in the Laboratory. PLoS One 11(5):18.	2016	Article	Chemical strategies to control mosquito-borne viruses	United Kingdom
Oster AM, et al. (2016) Interim Guidelines for Prevention of Sexual Transmission of Zika Virus - United States, 2016. MMWR-Morb. Mortal. Wkly. Rep. 65(5):120-121.	2016	Article	Dynamics of Transmission	United States
Oster AM, et al. (2016) Update: Interim Guidance for Prevention of Sexual Transmission of Zika Virus - United States, 2016. MMWR-Morb. Mortal. Wkly. Rep. 65(12):323-325.	2016	Article	Dynamics of Transmission	United States
Padilla C, Pan A, Geller A, & Zakowski MI (2016) Zika virus: review and obstetric anesthetic clinical considerations. Journal of Clinical Anesthesia 35:136-144.	2016	Review	Dynamics of Transmission	United States
Paixao ES & Rodrigues LC (2016) What we need to know about Zika virus. Br. J. Hosp. Med. 77(3):124-125.	2016	Editorial	Viewpoint	United Kingdom
Palacios R, Poland GA, & Kalil J (2016) Another emerging arbovirus, another emerging vaccine: Targeting Zika virus. Vaccine 34(20):2291-2293.	2016	Editorial	Vaccine development	Brazil
Palomo AM (2016) Zika virus: An international emergency? J. Public Health Policy 37(2):133-135.	2016	Editorial	Viewpoint	Mexico
Panchaud A, Stojanov M, Ammerdorffer A, Vouga M, & Baud D (2016) Emerging role of Zika virus in adverse fetal and neonatal outcomes. Clinical Microbiology Reviews 29(3):659-694.	2016	Review	CNS development and microcephaly	Switzerland
Papageorghiou AT, et al. (2016) ISUOG Interim Guidance on ultrasound for Zika virus infection in pregnancy: information for healthcare professionals. Ultrasound Obstet. Gynecol. 47(4):530-532.	2016	Editorial	Clinical Management	United States
Paploski IAD, et al. (2016) Time lags between exanthematous illness attributed to Zika virus, Guillain-barré Syndrome, and Microcephaly, Salvador, Brazil. Emerging Infectious Diseases 22(8):1438-1444.	2016	Article	CNS development and microcephaly	Brazil
Pardee K, et al. (2016) Rapid, Low-Cost Detection of Zika Virus Using Programmable Biomolecular Components. Cell 165(5):1255-1266.	2016	Article	Diagnosis	United States
Passi GR (2016) THE ZIKA VIRUS AND CONGENITAL MICROCEPHALY. Indian Pediatrics 53(2):177-177.	2016	Note	Viewpoint	India
Passi GR (2016) ZIKA VIRUS VACCINE FROM INDIA. Indian Pediatrics 53(3):267-267.	2016	Note	Vaccine development	India
Pastula DM, Smith DE, Beckham JD, & Tyler KL (2016) Four emerging arboviral diseases in North America: Jamestown Canyon, Powassan, chikungunya, and Zika virus diseases. J. Neurovirol. 22(3):257-260.	2016	Review	Epidemiology	United States
Paz S & Semenza JC (2016) El Nino and climate change-contributing factors in the dispersal of Zika virus in the Americas? Lancet 387(10020):745-745.	2016	Letter	Climate change	Sweden
Peng HR, Di HW, Tang HL, & Qi ZT (2016) Zika virus and zika virus disease. Academic Journal of Second Military Medical University 37(7):793-798.	2016	Article	Virology and Pathogenesis	China
Pérez CP (2016) Zika virus, Guilty or innocent? Revista Chilena de Infectologia 33(2):187-188.	2016	Note	Viewpoint	Chile
Perez S, et al. (2016) Confirmed case of Zika virus congenital infection, Spain, March 2016. Eurosurveillance 21(24):1-4.	2016	Article	Case Report	Spain
Perkasa A, et al. (2016) Isolation of Zika Virus from Febrile Patient, Indonesia. Emerg. Infect. Dis 22(5):924-925.	2016	Letter	Epidemiology	Indonesia
Perret C (2016) Zika virus, guilty or innocent? Rev. Chil. Infectol. 33(2):187-188.	2016	Editorial	Viewpoint	Chile
Pessoa R, et al. (2016) Investigation Into an Outbreak of Dengue-like Illness in Pernambuco, Brazil, Revealed a Cocirculation of Zika, Chikungunya, and Dengue Virus Type 1. Medicine 95(12):9.	2016	Article	Epidemiology	Brazil
Pessôa R, Patriota JV, De Souza M, Abd El Wahed A, & Sanabani SS (2016) Detection of zika virus in Brazilian patients during the first five days of infection – Urine versus plasma. Eurosurveillance 21(30).	2016	Article	Diagnosis	Brazil
Petersen E, et al. (2016) Rapid Spread of Zika Virus in The Americas - Implications for Public Health Preparedness for Mass Gatherings at the 2016 Brazil Olympic Games. Int. J. Infect. Dis. 44:11-15.	2016	Review	Public Health	United Kingdom
Petersen EE, et al. (2016) Interim Guidelines for Pregnant Women During a Zika Virus Outbreak - United States, 2016. MMWR-Morb. Mortal. Wkly. Rep. 65(2):30-33.	2016	Editorial	Clinical Management	United States
Petersen EE, et al. (2016) Update: Interim Guidance for Health Care Providers Caring for Women of Reproductive Age with Possible Zika Virus Exposure - United States, 2016. MMWR-Morb. Mortal. Wkly. Rep. 65(12):315-322.	2016	Article	Clinical Management	United States
Petersen LR, Jamieson DJ, & Honein MA (2016) Zika Virus REPLY. N. Engl. J. Med. 375(3):294-295.	2016	Letter	Viewpoint	United States
Petersen LR, Jamieson DJ, Powers AM, & Honein MA (2016) Zika Virus. N. Engl. J. Med. 374(16):1552-1563.	2016	Review	Virology and Pathogenesis	United States
Phillips JA & Neyland A (2016) Zika Virus. Workplace Health and Safety 64(8):396.	2016	Article	Public Health	United States
Picone O, et al. (2016) Zika virus infection during pregnancy. J. Gynecol. Obstet. Biol. Reprod. 45(5):415-423.	2016	Article	Clinical Management	France
Pillet S (2009) Infection with Zika virus: recent epidemic in the Islands of Yap (Micronesia). Virologie 13(3):183-184.	2009	Note	Surveillance	France
Pinto VL, Luz K, Parreira R, & Ferrinho P (2015) Zika Virus: A Review to Clinicians. Acta Medica Port. 28(6):760-765.	2015	Article	Clinical Manifestations	Portugal
Piorkowski G, et al. (2016) Complete coding sequence of Zika virus from Martinique outbreak in 2015. New Microbes and New Infections 11:52-53.	2016	Article	Case Report	France
Pitanguy J (2016) Women's reproductive rights and the Zika virus epidemic. Cad. Saude Publica 32(5):3.	2016	Editorial	Public Health	Brazil
Plourde AR & Bloch EM (2016) A Literature Review of Zika Virus. Emerg. Infect. Dis 22(7):1185-1192.	2016	Review	Virology and Pathogenesis	United States
Płusa T (2016) Zika virus as a new threat to the health and life. Polski merkuriusz lekarski : organ Polskiego Towarzystwa Lekarskiego 40(237):149-152.	2016	Review	CNS development and microcephaly	Poland
Popuche-Piscoya D, Santana-Bazalar D, & Malca-Tello N (2016) Epidemiología y complicaciones neurológicas de la infección por el virus del Zika: Un nuevo virus neurotropo emergente. Revista de Neurologia 63(3):143.	2016	Letter	CNS development and microcephaly	Peru
Porrino P (2016) Zika virus infection and once again the risk from other neglected diseases. Tropical Doctor 46(3):159-165.	2016	Article	Surveillance	Brazil
Priyamvada L, et al. (2016) Human antibody responses after dengue virus infection are highly cross-reactive to Zika virus. Proc. Natl. Acad. Sci. U. S. A. 113(28):7852-7857.	2016	Article	Host immune response to infection	United States
Pustiglione M (2016) Occupational Medicine and emerging, reemerging and neglected diseases: The conduct in the case of dengue, Chikungunya and Zika virus. Revista Brasileira de Medicina do Trabalho 14(1):1-12.	2016	Article	Surveillance	Brazil
Pylro VS, et al. (2016) ZIKV - CDB: A Collaborative Database to Guide Research Linking SncRNAs and ZIKA Virus Disease Symptoms. Plos Neglect. Trop. Dis. 10(6):9.	2016	Article	Computer-assisted approaches	Brazil
Qin XF (2016) Understanding the pathogenic evolution of Zika virus. Sci. China-Life Sci. 59(7):737-739.	2016	Editorial	Virology and Pathogenesis	China
Quicke KM, et al. (2016) Zika Virus Infects Human Placental Macrophages. Cell Host Microbe 20(1):83-90.	2016	Article	Virology and Pathogenesis	United States
Rabe IB, et al. (2016) Interim Guidance for Interpretation of Zika Virus Antibody Test Results. MMWR-Morb. Mortal. Wkly. Rep. 65(21):543-546.	2016	Article	Diagnosis	United States
Rafiei N, Hajkowicz K, Redmond A, & Taylor C (2016) First report of Zika virus infection in a returned traveller from the Solomon Islands. Med. J. Aust. 204(5):186-186.	2016	Editorial	Case Report	Australia
Ramharack P & Soliman MES (2016) Zika virus drug targets: A missing link in drug design and discovery -A route map to fill the gap. RSC Advances 6(73):68719-68731.	2016	Review	Approaches to drug discovery	South Africa
Ramos da Silva S & Gao SJ (2016) Zika virus: An update on epidemiology, pathology, molecular biology, and animal model. Journal of Medical Virology 88(8):1291-1296.	2016	Article	Clinical Management	United States
Raposo-Amaral CE (2016) Microcephaly: Consequence of the Zika Virus Global Outbreak. Journal of Craniofacial Surgery.	2016	Article	CNS development and microcephaly	Brazil
Rasmussen SA, Jamieson DJ, Honein MA, & Petersen LR (2016) Zika Virus and Birth Defects - Reviewing the Evidence for Causality. N. Engl. J. Med. 374(20):1981-1987.	2016	Review	Epidemiology	United States
Rathore MH (2016) Zika Virus-Pediatricians Be Aware. Pediatr. Rev. 37(4):133-134.	2016	Editorial	Viewpoint	United States
Reagan RL & Brueckner AL (1953) COMPARISON BY ELECTRON MICROSCOPY OF THE NTAYA AND ZIKA VIRUSES. Texas Reports on Biology and Medicine 11(2):347-351.	1953	Article	Viral Structure	United States
Reagan RL, Chang SC, & Brueckner AL (1955) Electron micrographs of erythrocytes from Swiss albino mice infected with Zika virus. Texas reports on biology and medicine 13(4):934-938.	1955	Article	Animal model of infection	United States
Reefhuis J, et al. (2016) Projecting Month of Birth for At-Risk Infants after Zika Virus Disease Outbreaks. Emerg. Infect. Dis 22(5):828-832.	2016	Article	Epidemiology	United States
Reisch MS (2016) Containing the Zika virus. Chem. Eng. News 94(9):29-30.	2016	Article	Chemical strategies to control mosquito-borne viruses	United States
Response CDCZ (2016) Vital Signs: Preparing for Local Mosquito-Borne Transmission of Zika Virus--United States, 2016. MMWR. Morbidity and mortality weekly report 65(13):352.	2016	Article	Vector competence	United States
Reusken C, et al. (2016) Longitudinal follow-up of Zika virus RNA in semen of a traveller returning from Barbados to the Netherlands with Zika virus disease, March 2016. Eurosurveillance 21(23):6-9.	2016	Article	Epidemiology	Netherlands
Reuters T (2016) Disease briefing: Zika virus infection. Journal of International Pharmaceutical Research 43(3):466-470.	2016	Article	Viewpoint	United States
Reyna-Villasmil E, Lopez-Sanchez G, & Santos-Bolivar J (2016) Guillain-Barre syndrome due to Zika virus during pregnancy. Med. Clin. 146(7):331-332.	2016	Letter	Clinical Manifestations	Venezuela
Ribeiro GS & Kitron U (2016) Zika virus pandemic: a human and public health crisis. Rev. Soc. Bras. Med. Trop. 49(1):1-3.	2016	Editorial	Public Health	Brazil
Rios-Gonzalez CM & Escobar-Salinas JS (2016) Pregnancy and Zika virus infection: an emerging problem in Paraguayan public health. Pediatria-Asuncion 43(1):77-78.	2016	Editorial	Public Health	Paraguay
Rivera Garcia O (2014) Aedes aegypti, dengue virus, chikungunya, zika and climate change. Maximum and official medical alert. Revista Electronica de Veterinaria 15(10).	2014	Article	Climate change	Colombia
Roa M (2016) Erratum: Zika virus outbreak: Reproductive health and rights in Latin America (The Lancet (2016) 387 (843)). The Lancet 387(10021):848.	2016	Correction	Viewpoint	Spain
Roa M (2016) Zika virus outbreak: reproductive health and rights in Latin America. Lancet 387(10021):843-843.	2016	Letter	Public Health	Spain
Robinson JK (2016) Zika Virus. JAMA Dermatol. 152(6):693-693.	2016	Editorial	Clinical Manifestations	United States
Roca Saumell C & Solsona Díaz L (2016) Zika virus. Excessive alarm or real risk? Atencion Primaria 48(7):429-431.	2016	Article	Surveillance	Spain
Rodrigues LC (2016) Microcephaly and Zika virus infection. Lancet 387(10033):2070-2072.	2016	Editorial	Viewpoint	United Kingdom
Rodriguez-Morales AJ, Bandeira AC, & Franco-Paredes C (2016) The expanding spectrum of modes of transmission of Zika virus: a global concern. Ann. Clin. Microbiol. Antimicrob. 15:2.	2016	Editorial	Dynamics of Transmission	United States
Rodriguez-Morales AJ, et al. (2016) Mapping Zika virus infection using geographical information systems in Tolima, Colombia, 2015-2016. F1000Research 5.	2016	Article	Epidemiology	Colombia
Rojas DP, et al. (2016) The epidemiology and transmissibility of Zika virus in Girardot and San Andres Island, Colombia, September 2015 to January 2016. Eurosurveillance 21(28).	2016	Article	Epidemiology	United States
Rojas PEH (2016) Virus Zika infection in pregnancy. Salus 20(1):52-57.	2016	Article	CNS development and microcephaly	Venezuela
Rolfe AJ, et al. (2016) Bioinformatic analysis reveals the expression of unique transcriptomic signatures in Zika virus infected human neural stem cells. Cell Biosci. 6:13.	2016	Article	Computer-assisted approaches	United States
Rosa R, et al. (2016) Development and Implementation of a Zika Virus Disease Response Protocol at a Large Academic Medical Center. Disaster Medicine and Public Health Preparedness:1-3.	2016	Article	Clinical Management	United States
Rossi SL, et al. (2016) Characterization of a novel murine model to study zika virus. American Journal of Tropical Medicine and Hygiene 94(6):1362-1369.	2016	Article	Animal model of infection	United States
Roth A, et al. (2014) Concurrent outbreaks of dengue, chikungunya and Zika virus infections - an unprecedented epidemic wave of mosquito-borne viruses in the Pacific 2012-2014. Eurosurveillance 19(41):2-9.	2014	Communications	Surveillance	New Caledonia
Roure S, de Ory F, & Matas L (2016) Infection imported virus Zika in an area settled by Aedes albopictus. Med. Clin. 146(7):332-333.	2016	Letter	Epidemiology	Spain
Rowland A, Washington CI, Sheffield JS, Pardo-Villamizar CA, & Segars JH (2016) Zika virus infection in semen: a call to action and research. J. Assist. Reprod. Genet. 33(4):435-437.	2016	Editorial	Dynamics of Transmission	United States
Roze B, et al. (2016) Zika virus detection in cerebrospinal fluid from two patients with encephalopathy, Martinique, February 2016. Eurosurveillance 21(16):5-8.	2016	Article	Case Report	France
Roze B, et al. (2016) Zika virus detection in urine from patients with Guillain-Barre syndrome on Martinique, January 2016. Eurosurveillance 21(9):8-11.	2016	Article	Case Report	France
Rubin EJ, Greene MF, & Baden LR (2016) Zika Virus and Microcephaly. N. Engl. J. Med. 374(10):984-985.	2016	Editorial	Viewpoint	United States
Saade GR (2016) Asymptomatic pregnant women returning to the United States from countries experiencing a Zika virus outbreak should be tested for Zika virus : FOR: Importance of identification in ALL pregnant women. Bjog 123(8):1272-1272.	2016	Editorial	Public Health	United States
Sadovsky Y, Clifton VL, & Knofler M (2016) Editorial: ZIKA virus and placenta. Placenta 40:A1-A1.	2016	Editorial	Viewpoint	United States
Sahiner F (2016) Global Spread of Zika Virus Epidemic: Current Knowledges and Uncertainties. Mikrobiyol. Bul. 50(2):333-351.	2016	Review	Virology and Pathogenesis	Turkey
Sahiner F, Sig AK, Savasci U, & Tekin K (2016) Zika virus infections in pregnancy: epidemics and case management. Cukurova Med. J. 41(1):143-151.	2016	Review	Clinical Management	Turkey
Saiz JC, et al. (2016) Zika Virus: the Latest Newcomer. Front. Microbiol. 7:19.	2016	Review	Virology and Pathogenesis	Spain
Salim Mattar V & Marco Gonzalez T (2015) Now is the time for the Zika virus. Revista MVZ Cordoba 20(2):4511-4512.	2015	Editorial	Viewpoint
Salinas S, et al. (2016) Zika virus An emerging threat. M S-Med. Sci. 32(4):378-386.	2016	Review	Virology and Pathogenesis	France
Salvador FS & Fujita DM (2016) Entry routes for Zika virus in Brazil after 2014 world cup: New possibilities. Travel Med. Infect. Dis. 14(1):49-51.	2016	Letter	Epidemiology	Brazil
Sam JIC, Chan YF, Vythilingam I, & Sulaiman WYW (2016) Zika virus and its potential re-emergence in Malaysia. Medical Journal of Malaysia 71(2):66-68.	2016	Article	Epidemiology	Malaysia
Samarasekera U & Triunfol M (2016) Concern over Zika virus grips the world. Lancet 387(10018):521-524.	2016	Editorial	Public Health	Brazil
Sampathkumar P & Sanchez JL (2016) Zika Virus in the Americas: A Review for Clinicians. Mayo Clin. Proc. 91(4):514-521.	2016	Review	Clinical Management	United States
Sánchez Carnerero CI & Alcántara Montero A (2016) Provisional considerations about Zika virus infection in pregnant women: Document for health professionals. Semergen.	2016	Article	Viewpoint	Spain
Sarmiento-Ospina A, Vasquez-Serna H, Jimenez-Canizales CE, Villamil-Gomez WE, & Rodriguez-Morales AJ (2016) Zika virus associated deaths in Colombia. Lancet Infect. Dis. 16(5):523-524.	2016	Letter	Epidemiology	Colombia
Sarno M, et al. (2016) Zika Virus Infection and Stillbirths: A Case of Hydrops Fetalis, Hydranencephaly and Fetal Demise. Plos Neglect. Trop. Dis. 10(2):5.	2016	Article	Case Report	Brazil
Savidis G, et al. (2016) Identification of Zika Virus and Dengue Virus Dependency Factors using Functional Genomics. Cell Reports 16(1):232-246.	2016	Article	Genomics / Sequencing	United States
Savidis G, et al. (2016) The IFITMs Inhibit Zika Virus Replication. Cell Reports 15(11):2323-2330.	2016	Article	Virus inhibitors	United States
Saxena SK, Elahi A, Gadugu S, & Prasad AK (2016) Zika virus outbreak: an overview of the experimental therapeutics and treatment. VirusDisease 27(2):111-115.	2016	Review	Therapeutics and treatment	India
Scheuermann RH & Viral Genome Annotation Stand W (2016) Zika virus: designate standardized names. Nature 531(7593):173-173.	2016	Letter	Virology and Pathogenesis	United States
Schmidt-Chanasit J & Schumacher B (2016) Travel warning due to Zika viruses. MMW Fortschritte der Medizin 158(2):8.	2016	Article	Viewpoint	Germany
Schmutzhard E & Pfausler B (2016) Zika Virus and the Nervous System. Aktuelle Neurologie 43(6):352-357.	2016	Article	Epidemiology	Austria
Schoffel N, Bendels MHK, Bauer J, Bruggmann D, & Groneberg DA (2016) Zika virus. Clinical implications regarding the current Zika virus outbreak. Zentralblatt Arb. Arb. Ergon. 66(3):156-158.	2016	Article	Clinical Management	Germany
Schram PCF (2016) Zika virus and public health. Journal of Human Growth and Development 26(1):7-8.	2016	Editorial	Public Health	United States
Schuler-Faccini L, et al. (2016) Possible Association Between Zika Virus Infection and Microcephaly - Brazil, 2015. MMWR-Morb. Mortal. Wkly. Rep. 65(3):59-62.	2016	Article	Epidemiology	Brazil
Schuler-Faccini L, et al. (2016) Zika Virus: A New Human Teratogen? Implications for Women of Reproductive Age. Clin. Pharmacol. Ther. 100(1):28-30.	2016	Editorial	Clinical Management	Brazil
Scully C & Robinson A (2016) Check before you travel: Zika virus - another emerging global health threat. Br. Dent. J. 220(5):265-267.	2016	Article	Clinical Management	Singapore
Shah A & Kumar A (2016) Zika Virus Infection and Development of a Murine Model. Neurotox. Res. 30(2):131-134.	2016	Editorial	Animal model of infection	United States
Shakib K (2016) Epidemic of Zika virus and maxillofacial surgery. Br. J. Oral Maxillofac. Surg. 54(4):355-357.	2016	Editorial	Clinical Management	United Kingdom
Shakir R (2016) Neurological expertise is essential for Zika virus infection. Lancet Neurol. 15(4):353-354.	2016	Letter	Clinical Management	United Kingdom
Shan C, et al. (2016) An Infectious cDNA Clone of Zika Virus to Study Viral Virulence, Mosquito Transmission, and Antiviral Inhibitors. Cell Host Microbe 19(6):891-900.	2016	Article	Reverse genetic Tools	United States
Shan C, et al. (2016) Zika Virus: Diagnosis, Therapeutics, and Vaccine. ACS Infect. Dis. 2(3):170-172.	2016	Editorial	Viewpoint	United States
Shastry S, Koenig KL, & Hirshon JM (2016) Zika Virus. Critical Information for Emergency Providers. Emergency Medicine Clinics of North America.	2016	Article	Virology and Pathogenesis	United States
Sheffield JS (2016) Asymptomatic pregnant women returning to the United States from countries experiencing a Zika virus outbreak should be tested for Zika virus: AGAINST: Not so fast. Bjog 123(8):1272-1272.	2016	Editorial	Viewpoint	United States
Shen S, et al. (2016) Phylogenetic analysis revealed the central roles of two African countries in the evolution and worldwide spread of Zika virus. Virol. Sin. 31(2):118-130.	2016	Article	Genomics / Sequencing	China
Shi W, et al. (2016) Increasing genetic diversity of Zika virus in the Latin American outbreak. Emerging Microbes and Infections 5(7).	2016	Letter	Genomics / Sequencing	China
Shoaib M, Faraz A, & Ahmed SA (2016) 'ANOTHER VECTOR BORNE CHALLENGE TO COMBAT- ZIKA VIRUS OUTBREAKS'. Journal of Ayub Medical College, Abbottabad : JAMC 28(1):210-211.	2016	Article	CNS development and microcephaly	Pakistan
Shrivastava SR, Shrivastava PS, & Ramasamy J (2016) Standardized management of Zika virus infection during pregnancy. Annals of Tropical Medicine and Public Health 9(4):217-218.	2016	Editorial	Clinical Management	India
Shuaib W, Stanazai H, Abazid AG, & Mattar AA (2016) Re-Emergence of Zika Virus: A Review on Pathogenesis, Clinical Manifestations, Diagnosis, Treatment, and Prevention. American Journal of Medicine 129(8).	2016	Review	Clinical Management	United States
Sikka V, et al. (2016) The emergence of zika virus as a global health security threat: A review and a consensus statement of the INDUSEM Joint working Group (JWG). J. Glob. Insect. Dis. 8(1):3-15.	2016	Review	Clinical Management	United States
Silva A, Moreira JM, Romanelli RMC, & Teixeira AL (2016) Zika virus challenges for neuropsychiatry. Neuropsychiatr. Dis. Treat. 12:1747-1760.	2016	Review	Clinical Manifestations	United States
Simeone RM, et al. (2016) Possible Zika Virus Infection Among Pregnant Women - United States and Territories, May 2016. MMWR-Morb. Mortal. Wkly. Rep. 65(20):514-519.	2016	Article	Epidemiology	United States
Simkiss D (2016) Zika Virus. J. Trop. Pediatr. 62(1):1-2.	2016	Editorial	Viewpoint	United Kingdom
Simões e Silva AC, Moreira JM, Romanelli RMC, & Teixeira AL (2016) Zika virus challenges for neuropsychiatry. Neuropsychiatric Disease and Treatment 12:1747-1760.	2016	Review	Virology and Pathogenesis	Brazil
Simoes R, et al. (2016) Zika virus infection and pregnancy. Rev. Assoc. Med. Bras. 62(2):108-115.	2016	Editorial	Clinical Management	Brazil
Simon RB & Carpenetti TL (2016) Zika virus: Facing a new threat. Nursing.	2016	Article	Virology and Pathogenesis	United States
Singh N (2016) Scientometric analysis of research on Zika virus. VirusDisease:1-4.	2016	Article	Bibliometrics	India
Singh RK, Atanelov Z, Aabodi N, & Koo J (2016) A quick review of the cutaneous findings of the zika virus. Dermatology Online Journal 22(7).	2016	Article	Clinical Manifestations	United States
Singh RK, et al. (2016) Zika virus – emergence, evolution, pathology, diagnosis, and control: current global scenario and future perspectives – a comprehensive review. Veterinary Quarterly 36(3):150-175.	2016	Review	Virology and Pathogenesis	United States
Siqueira WL, Moffa EB, Mussi MCM, & Machado M (2016) Zika virus infection spread through saliva - a truth or myth? Braz. Oral Res. 30(1):3.	2016	Article	Viewpoint	Brazil
Sirohi D, et al. (2016) The 3.8 angstrom resolution cryo-EM structure of Zika virus. Science 352(6284):467-470.	2016	Article	Viral structure	United States
Siu PY & Chao DVK (2016) Update on Zika virus infection for primary care providers. Hong Kong Practitioner 38(2).	2016	Article	Virology and Pathogenesis	China
Slavov SN, Otaguiri KK, Kashima S, & Covas DT (2016) Overview of Zika virus (ZIKV) infection in regards to the Brazilian epidemic. Brazilian J. Med. Biol. Res. 49(5):11.	2016	Article	Epidemiology	Brazil
Smith DW & Mackenzie J (2016) Zika virus and Guillain-Barre syndrome: another viral cause to add to the list. Lancet 387(10027):1486-1488.	2016	Editorial	Clinical Manifestations	Australia
Soc Maternal-Fetal Med SP (2016) Ultrasound screening for fetal microcephaly following Zika virus exposure. Am. J. Obstet. Gynecol. 214(6):B2-B4.	2016	Editorial	Clinical Management	United States
Solomon T, Baylis M, & Brown D (2016) Zika virus and neurological disease-approaches to the unknown. Lancet Infect. Dis. 16(4):402-404.	2016	Editorial	Public Health	United Kingdom
Soma-Pillay P (2016) New guidelines for Zika virus 2016. Obstetrics and Gynaecology Forum 26(2):10-12.	2016	Review	Virology and Pathogenesis	South Africa
Song H, Qi JX, Haywood J, Shi Y, & Gao GF (2016) Zika virus NS1 structure reveals diversity of electrostatic surfaces among flaviviruses. Nat. Struct. Mol. Biol. 23(5):456-458.	2016	Article	Viral structure	China
Song J, et al. (2016) Instrument-Free Point-of-Care Molecular Detection of Zika Virus. Analytical Chemistry 88(14):7289-7294.	2016	Article	Diagnosis	United States
Soriano-Arandes A (2016) Virus Zika. Pediatria Integral 20(4):213-215.	2016	Editorial	Virology and Pathogenesis	Spain
Southwell BG, Dolina S, Jimenez-Magdaleno K, Squiers LB, & Kelly BJ (2016) Zika Virus-Related News Coverage and Online Behavior, United States, Guatemala, and Brazil. Emerg. Infect. Dis 22(7):1320-1321.	2016	Letter	News coverage and social media	United States
Speer SD & Pierson TC (2016) VIROLOGY. Diagnostics for Zika virus on the horizon. Science (New York, N.Y.) 353(6301):750-751.	2016	Note	Diagnosis	United States
Spong CY (2016) Understanding Zika virus pathogenesis: an interview with Catherine Spong. BMC Med. 14:4.	2016	Editorial	Epidemiology	United States
Sriwijitalai W & Wiwanitkit V (2016) Zika virus infection in pregnant women: Topic for discussion. Revista Brasileira de Ginecologia e Obstetricia 38(6):314.	2016	Letter	Viewpoint	China
Stagg D & Hurst HM (2016) Zika Virus and Pregnancy. Nursing for Women's Health 20(3):299-304.	2016	Short Survey	CNS development and microcephaly	United States
Stamm LV (2016) Zika Virus in the Americas An Obscure Arbovirus Comes Calling. JAMA Dermatol. 152(6):621-622.	2016	Editorial	Viewpoint	United States
Staples JE, et al. (2016) Interim Guidelines for the Evaluation and Testing of Infants with Possible Congenital Zika Virus Infection - United States, 2016. MMWR-Morb. Mortal. Wkly. Rep. 65(3):63-67.	2016	Article	Clinical Management	United States
Steele RW (2016) Zika Virus: An Explosive Pandemic and a New TORCH Agent. Clin. Pediatr. 55(8):698-700.	2016	Editorial	Clinical Management	Australia
Stettler K, et al. (2016) Specificity, cross-reactivity and function of antibodies elicited by Zika virus infection. Science:1-9.	2016	Article	Host immune response to infection	Switzerland
Stratton SJ (2016) Zika Virus Association with Microcephaly: The Power for Population Statistics to Identify Public Health Emergencies. Prehospital Disaster Med. 31(2):119-120.	2016	Editorial	Epidemiology	United States
Summers DJ, Acosta RW, & Acosta AM (2015) Zika Virus in an American Recreational Traveler. J. Travel Med. 22(5):338-340.	2015	Article	Surveillance	United States
Suter MA & Aagaard KM (2016) DISEASE WATCH Zika virus - placental passage and permissivity for infection. Nat. Rev. Endocrinol. 12(8):437-U414.	2016	Editorial	Animal model of infection	United States
Swannell C (2016) New evidence suggests Zika virus can cross placental barrier. Med. J. Aust. 204(4):140-140.	2016	Note	Dynamics of Transmission
Tang BL (2016) Zika virus as a causative agent for primary microencephaly: the evidence so far. Archives of Microbiology 198(7):595-601.	2016	Review	Virology and Pathogenesis	Singapore
Tang HL, et al. (2016) Zika Virus Infects Human Cortical Neural Progenitors and Attenuates Their Growth. Cell Stem Cell 18(5):587-590.	2016	Article	CNS development and microcephaly	United States
Tappe D, et al. (2014) First case of laboratory-confirmed Zika virus infection imported into Europe, November 2013. Eurosurveillance 19(4):12-15.	2014	Communications	Case Report	Germany
Tappe D, et al. (2015) Acute Zika Virus Infection after Travel to Malaysian Borneo, September 2014. Emerg. Infect. Dis 21(5):911-913.	2015	Letter	Surveillance	Germany
Tappe D, et al. (2016) Cytokine kinetics of Zika virus-infected patients from acute to reconvalescent phase. Med. Microbiol. Immunol. 205(3):269-273.	2016	Article	Host immune response to infection	Germany
Taylor KA & Paterson BJ (2016) Zika virus from a Pacific perspective: What are the risks to Australians? Travel Med. Infect. Dis. 14(2):159-161.	2016	Letter	Epidemiology	Australia
Teixeira MG, Costa MDN, de Oliveira WK, Nunes ML, & Rodrigues LC (2016) The Epidemic of Zika Virus-Related Microcephaly in Brazil: Detection, Control, Etiology, and Future Scenarios. Am. J. Public Health 106(4):601-605.	2016	Article	Epidemiology	Brazil
Tepper NK, et al. (2016) Estimating Contraceptive Needs and Increasing Access to Contraception in Response to the Zika Virus Disease Outbreak - Puerto Rico, 2016. MMWR-Morb. Mortal. Wkly. Rep. 65(12):311-314.	2016	Article	Public Health	United States
The Lancet Infectious D (2016) Zika virus at the games: is it safe? The Lancet Infectious Diseases 16(6):619.	2016	Editorial	Viewpoint	United Kingdom
The Lancet N (2016) Zika virus: a little less speculation, a little more action. The Lancet. Neurology 15(4):343.	2016	Editorial	CNS development and microcephaly
Thomas DL, et al. (2016) Local Transmission of Zika Virus - Puerto Rico, November 23, 2015-January 28, 2016. MMWR-Morb. Mortal. Wkly. Rep. 65(6):154-158.	2016	Article	Epidemiology	Puerto Rico
Thurston MM & Nykamp D (2016) Insect repellents for zika virus prevention. U.S. Pharmacist 41(7):47-50.	2016	Article	Chemical strategies to control mosquito-borne viruses	United States
Tian B, et al. (2016) Attomolar Zika virus oligonucleotide detection based on loop-mediated isothermal amplification and AC susceptometry. Biosensors and Bioelectronics 86:420-425.	2016	Article	Diagnosis	Sweden
Tian H, et al. (2016) Structural basis of Zika virus helicase in recognizing its substrates. Protein and Cell 7(8):562-570.	2016	Article	Viral Structure	China
Tian HL, et al. (2016) The crystal structure of Zika virus helicase: basis for antiviral drug design. Protein Cell 7(6):450-454.	2016	Letter	Viral structure	China
Tjan R (2016) Global emergence of Zika virus. Universa Med. 35(1):1-2.	2016	Editorial	Viewpoint	Indonesia
Todd B (2016) Zika Virus: An Unfolding Epidemic. Am. J. Nurs. 116(4):59-60.	2016	Editorial	Viewpoint	United States
Tognarelli J, et al. (2016) A report on the outbreak of Zika virus on Easter Island, South Pacific, 2014. Arch. Virol. 161(3):665-668.	2016	Article	Epidemiology	Chile
Torjesen I (2016) Zika virus outbreaks prompt warnings to pregnant women. BMJ-British Medical Journal 352:2.	2016	Note	Public Health	United Kingdom
Traynor K (2016) Public health officials alarmed at spread of Zika virus. Am. J. Health-Syst. Pharm. 73(8):508-509.	2016	Note	Public Health	United States
Trew Deckard D, et al. (2016) Male-to-male sexual transmission of Zika virus — Texas, January 2016. Morbidity and Mortality Weekly Report 65(14):372-374.	2016	Article	Dynamics of Transmission	United States
Tridane A, El Khajah A, & Ali BR (2016) The possible threat of Zika virus in the Middle East. Travel Med. Infect. Dis. 14(3):277-278.	2016	Letter	Surveillance	United Arab Emirates
Trilla A & Vilella A (2016) The Zika virus out of America. Med. Clin. 146(7):308-310.	2016	Editorial	Viewpoint	Spain
Tsankova GS, Kasimova Z, Todorova TT, Avdzhiyska M, & Tsankova D (2016) OUTBREAK OF ZIKA VIRUS DISEASE AND ITS COMPLICATIONS. J. Imab 22(2):1136-1138.	2016	Article	Public Health	Bulgaria
Turmel JM, et al. (2016) Late sexual transmission of Zika virus related to persistence in the semen. Lancet 387(10037):2501-2501.	2016	Letter	Dynamics of Transmission	France
Turrini F, Ghezzi S, Pagani I, Poli G, & Vicenzi E (2016) Zika virus: A re-emerging pathogen with rapidly evolving public health implications. New Microbiologica 39(2):86-90.	2016	Review	Public Health	Italy
Uyar Y (2016) An re-emerging arboviral infectious agent: Zika virus. Turk Hijyen ve Deneysel Biyoloji Dergisi 73(1):89-98.	2016	Article	Virology and Pathogenesis	Turkey
Vahlne A (2016) How Zika virus made the transition from being a virtually unknown virus to a high-profile public health threat. Acta Paediatr. 105(7):728-729.	2016	Editorial	Viewpoint	Sweden
Valerio Sallent L, Roure Díez S, & Fernández Rivas G (2016) Zika virus infection or the future of infectious diseases. Medicina Clinica.	2016	Article	Virology and Pathogenesis	Spain
Valero N (2015) Zika virus: Another emerging arbovirus in Venezuela? Invest. Clin. 56(3):241-242.	2015	Editorial	Public Health	Venezuela
Van Den Berg B, et al. (2016) Guillain-Barré syndrome following infection with the Zika virus Background. Nederlands Tijdschrift voor Geneeskunde 160(21).	2016	Article	CNS development and microcephaly	Netherlands
Van Esbroeck M, Meersman K, Michiels J, Arien KK, & Van den Bossche D (2016) Letter to the editor: Specificity of Zika virus ELISA: interference with malaria. Eurosurveillance 21(21):32-33.	2016	Letter	Diagnosis	Belgium
van Hemert F & Berkhout B (2016) Nucleotide composition of the Zika virus RNA genome and its codon usage. Virol. J. 13:9.	2016	Article	Genomics / Sequencing	Netherlands
van Vuren PJ, et al. (2016) Is South Africa at risk for Zika virus disease? SAMJ S. Afr. Med. J. 106(3):232-233.	2016	Editorial	Viewpoint	South Africa
Vasquez AM, Sapiano MRP, Basavaraju SV, Kuehnert MJ, & Rivera-Garcia B (2016) Survey of Blood Collection Centers and Implementation of Guidance for Prevention of Transfusion-Transmitted Zika Virus Infection Puerto Rico, 2016. Am. J. Transplant. 16(8):2487-2490.	2016	Editorial	Dynamics of Transmission	Puerto Rico
Veljkovic V & Paessler S (2016) Possible repurposing of seasonal influenza vaccine for prevention of Zika virus infection. F1000Research 5.	2016	Note	Vaccine development	United States
Venkatraman A, Mukhija D, Kumar N, & Nagpal SJS (2016) Zika virus misinformation on the internet. Travel Medicine and Infectious Disease.	2016	Article	News coverage and social media	United States
Ventura CV, et al. (2016) Ophthalmological findings in infants with microcephaly and presumable intra-uterus Zika virus infection. Arq. Bras. Oftalmol. 79(1):1-3.	2016	Article	Clinical Manifestations	Brazil
Ventura CV, Maia M, Bravo-Filho V, Gois AL, & Belfort R (2016) Zika virus in Brazil and macular atrophy in a child with microcephaly. Lancet 387(10015):228-228.	2016	Article	Clinical Manifestations	Brazil
Venturi G, et al. (2016) Authors' reply: diagnostic challenges to be considered regarding Zika virus in the context of the presence of the vector Aedes albopictus in Europe. Eurosurveillance 21(10):29-30.	2016	Letter	Diagnosis	Italy
Vest KG (2016) Zika Virus: A Basic Overview of an Emerging Arboviral Infection in the Western Hemisphere. Disaster Medicine and Public Health Preparedness:1-6.	2016	Article	Epidemiology	United States
Vial Claro PA & Araos Bralic RI (2016) Zika virus in a New World. Revista Chilena de Pediatria 87(2):79-81.	2016	Review	Virology and Pathogenesis	Chile
Villamil-Gomez WE, et al. (2016) Diagnosis, management and follow-up of pregnant women with Zika virus infection: A preliminary report of the ZIKERNCOL cohort study on Sincelejo, Colombia. Travel Med. Infect. Dis. 14(2):155-158.	2016	Letter	Clinical Management	Colombia
Voelker R (2014) Zika Virus Strikes French Polynesia. JAMA-J. Am. Med. Assoc. 312(4):329-329.	2014	Note	Epidemiology
Vogel G (2016) A race to explain Brazil's spike in birth defects : Evidence points toward the fast-spreading Zika virus as the cause of microcephaly. Science 351(6269):110-111.	2016	Short Survey	Public Health	Germany
Vogel G (2016) INFECTIOUS DISEASE. Evidence grows for Zika virus as pregnancy danger. Science (New York, N.Y.) 351(6278):1123-1124.	2016	Note	Public Health	Germany
Von Eije KJ, et al. (2016) Imported Zika virus infection in the Netherlands. Nederlands Tijdschrift voor Geneeskunde 160(8).	2016	Article	Virology and Pathogenesis	Netherlands
Vorou R (2016) Letter to the editor: diagnostic challenges to be considered regarding Zika virus in the context of the presence of the vector Aedes albopictus in Europe. Eurosurveillance 21(10):27-28.	2016	Letter	Diagnosis	Greece
Vorou R (2016) Zika virus, vectors, reservoirs, amplifying hosts, and their potential to spread worldwide: what we know and what we should investigate urgently. Int. J. Infect. Dis. 48:85-90.	2016	Review	Vector competence	Greece
Vouga M, Musso D, Panchaud A, & Baud D (2016) Clinical management of pregnant women exposed to Zika virus. Lancet Infect. Dis. 16(7):773-773.	2016	Letter	Clinical Management	Switzerland
Vouga M, Musso D, Van Mieghem T, & Baud D (2016) CDC guidelines for pregnant women during the Zika virus outbreak. Lancet 387(10021):843-844.	2016	Letter	Clinical Management	Switzerland
Waddell LA & Greig JD (2016) Y Scoping Review of the Zika Virus Literature. PLoS One 11(5):45.	2016	Review	Bibliometrics	Canada
Waehre T, Maagard A, Tappe D, Cadar D, & Schmidt-Chanasit J (2014) Zika Virus Infection after Travel to Tahiti, December 2013. Emerg. Infect. Dis 20(8):1412-1414.	2014	Letter	Surveillance	Norway
Waggoner JJ & Pinsky BA (2016) Zika virus: Diagnostics for an emerging pandemic threat. Journal of Clinical Microbiology 54(4):860-867.	2016	Review	Diagnosis	United States
Waggoner JJ, et al. (2016) Single-Reaction Multiplex Reverse Transcription PCR for Detection of Zika, Chikungunya, and Dengue Viruses. Emerg. Infect. Dis 22(7):1295-1297.	2016	Article	Diagnosis	United States
Waltz E (2016) GM mosquitoes fire first salvo against Zika virus. Nat. Biotechnol. 34(3):221-222.	2016	Note	Vector competence
Wang L, et al. (2016) From Mosquitos to Humans: Genetic Evolution of Zika Virus. Cell Host Microbe 19(5):561-565.	2016	Editorial	Genomics / Sequencing	United States
Wang ZY, Wang PG, & An J (2016) Zika virus and Zika fever. Virol. Sin. 31(2):103-109.	2016	Review	Virology and Pathogenesis	China
Warnke K & Paul J (2016) Zika Virus - Impact on the 2016 Olympic Games in Rio de Janeiro. Sportverletzung-Sportschaden 30(3):154-156.	2016	Review	Surveillance	Switzerland
Watrin L, et al. (2016) Guillain-Barre Syndrome (42 Cases) Occurring During a Zika Virus Outbreak in French Polynesia. Medicine 95(14):8.	2016	Article	Clinical Manifestations	France
Watson RA (2016) Zika virus has implications for your male patients (and you). Urology Times 44(7).	2016	Article	Public Health	United States
Weaver SC, et al. (2016) Zika virus: History, emergence, biology, and prospects for control. Antiviral Res. 130:69-80.	2016	Review	Virology and Pathogenesis	United States
Weinbren MP & Williams MC (1958) Zika virus: Further isolations in the zika area, and some studies on the strains isolated. Transactions of the Royal Society of Tropical Medicine and Hygiene 52(3):263-268.	1958	Article	Virus isolation	United Kingdom
Weitzel T & Cortes CP (2016) Images in clinical tropical medicine Zika Virus infection presenting with postauricular lymphadenopathy. American Journal of Tropical Medicine and Hygiene 95(2):255-256.	2016	Note	Case Report	Chile
Werner H, et al. (2016) Intrauterine Zika virus infection and microcephaly: correlation of perinatal imaging and three-dimensional virtual physical models. Ultrasound Obstet. Gynecol. 47(5):657-660.	2016	Article	Neuroimaging	Brazil
Whalley K (2016) Neurodevelopmental disorders: Zika virus causes brain defects in mice. Nature Reviews Neuroscience.	2016	Article	Viewpoint	United Kingdom
Wikan N & Smith DR (2016) Zika virus: history of a newly emerging arbovirus. Lancet Infect. Dis. 16(7):E119-E126.	2016	Review	Epidemiology	Thailand
Wikan N, Suputtamongkol Y, Yoksan S, Smith DR, & Auewarakul P (2016) Immunological evidence of Zika virus transmission in Thailand. Asian Pac. J. Trop. Med. 9(2):136-139.	2016	Article	Diagnosis	Thailand
Winter GF (2016) Zika virus and the Olympics. British Journal of Midwifery 24(7):464.	2016	Note	Viewpoint	United Kingdom
Wise J (2016) Study links Zika virus to Guillain-Barre syndrome. BMJ-British Medical Journal 352:1.	2016	Note	Clinical Manifestations	United Kingdom
Witkin SS (2016) The Zika virus epidemic: professionals and the public search for answers. Bjog 123(8):1255-1255.	2016	Editorial	Public Health	United States
Wiwanitkit S & Wiwanitkit V (2016) Afebrile, asymptomatic and non thrombocytopenic Zika virus infection: don't miss it! Asian Pac. J. Trop. Med. 9(5):499-500.	2016	Letter	Clinical Manifestations	China
Wiwanitkit S & Wiwanitkit V (2016) Coinfection between dengue virus and Zika virus: A complex situation. Annals of Tropical Medicine and Public Health 9(4):302-303.	2016	Letter	Surveillance	China
Wiwanitkit S & Wiwanitkit V (2016) Imported Thai patient with Zika virus to Taiwan: What else should be known and discussed? Journal of the Formosan Medical Association.	2016	Article	Viewpoint	Thailand
Wiwanitkit S & Wiwanitkit V (2016) Predicted pattern of Zika virus infection distribution with reference to rainfall in Thailand. Asian Pac. J. Trop. Med. 9(7):698-699.	2016	Article	Computer-assisted approaches	China
Wiwanitkit S & Wiwanitkit V (2016) ZIka virus infection in Asia: Reappraisal on phylogenetic data of Asian lineage. Asian Pac. J. Trop. Med. 9(6):614-615.	2016	Letter	Epidemiology	China
Wiwanitkit V (2016) Cardiovascular complications of Zika virus infection. International Journal of Cardiology 223:53.	2016	Article	Viewpoint	Thailand
Wiwanitkit V (2016) Emerging Zika virus infection: What should we know? Asian Pacific Journal of Tropical Biomedicine.	2016	Article	Virology and Pathogenesis	Thailand
Wiwanitkit V (2016) Heart rate and blood pressure in Zika virus infection: Findings? Indian Heart Journal 68(3):380.	2016	Letter	Viewpoint	Thailand
Wiwanitkit V (2016) Neonatal neuroradiological aspects in Zika virus infection. Child's Nervous System 32(8):1349.Letter	2016	Letter	Viewpoint	Thailand
Wiwanitkit V (2016) Placenta, Zika Virus Infection and Fetal Brain Abnormality. Am. J. Reprod. Immunol. 76(2):97-98.	2016	Letter	Virology and Pathogenesis	Thailand
Wiwanitkit V (2016) Zika virus and maxillofacial surgery. British Journal of Oral and Maxillofacial Surgery.	2016	Article	Dynamics of Transmission	Thailand
Wiwanitkit V (2016) Zika virus and pregnancy. Journal of Maternal-Fetal and Neonatal Medicine:1.	2016	Article	Viewpoint	Thailand
Wiwanitkit V (2016) Zika Virus Infection and Surgery: What Should We Be Concerned About? Surgical Infections 17(4):498.	2016	Letter	Viewpoint	Thailand
Wiwanitkit V (2016) Zika virus infection spread through saliva. Braz. Oral Res. 30(1):1.	2016	Letter	Dynamics of Transmission	Thailand
Wiwanitkit V (2016) Zika virus infection: Control and prevention. J. Chin. Med. Assoc. 79(7):409-409.	2016	Letter	Surveillance	Thailand
Wiwanitkit V (2016) Zika virus transmission: What should we be concerned about apart from mosquito control. J. Formos. Med. Assoc. 115(8):684-684.	2016	Letter	Surveillance	Thailand
Wiwanitkit V (2016) Zika virus, autoimmunity and microcephaly: Other things for consideration. Autoimmunity Reviews 15(8):855.	2016	Letter	Viewpoint	Thailand
Wong PSJ, Li MZI, Chong CS, Ng LC, & Tan CH (2013) Aedes (Stegomyia) albopictus (Skuse): A Potential Vector of Zika Virus in Singapore. Plos Neglect. Trop. Dis. 7(8):5.	2013	Article	Vector competence	Singapore
Wong SSY (2016) Reply to comments on "Zika virus transmission: What to concern on its transmission apart from mosquito control" by Viroj Wiwanitkit. J. Formos. Med. Assoc. 115(8):685-686.	2016	Letter	Vector competence	Hong Kong
Wong SSY, Poon RWS, & Wong SCY (2016) Zika virus infection-the next wave after dengue? J. Formos. Med. Assoc. 115(4):226-242.	2016	Review	Epidemiology	Hong Kong
Wooton AK (2016) Zika Virus: An Emerging Threat to Travelers. JNP-J. Nurse Pract. 12(5):E237-E238.	2016	Editorial	Surveillance	United States
Wu D, et al. (2016) First isolation and identification of Zika virus in China. Chinese Journal of Microbiology and Immunology (China) 36(4):247-251.	2016	Article	Virus isolation	China
Wu KY, et al. (2016) Vertical transmission of Zika virus targeting the radial glial cells affects cortex development of offspring mice. Cell Res. 26(6):645-654.	2016	Article	CNS development and microcephaly	China
Xie XP, Shan C, & Shi PY (2016) Restriction of Zika Virus by Host Innate Immunity. Cell Host Microbe 19(5):566-567.	2016	Editorial	Host immune response to infection	United States
Xu MY, Liu SQ, Deng CL, Zhang QY, & Zhang B (2016) Detection of Zika virus by SYBR green one-step real-time RT-PCR. Journal of Virological Methods 236:93-97.	2016	Article	Diagnosis	China
Yadav S, Rawal G, & Baxi M (2016) Zika virus: An emergence of a new arbovirus. Journal of Clinical and Diagnostic Research 10(7):DM01-DM03.	2016	Review	Virology and Pathogenesis	India
Yakob L & Walker T (2016) Alternative vector control methods to manage the Zika virus outbreak: more haste, less speed Reply. Lancet Glob. Health 4(6):E365-E366.	2016	Letter	Vector competence	United Kingdom
Yakob L & Walker T (2016) Zika virus outbreak in the Americas: the need for novel mosquito control methods. Lancet Glob. Health 4(3):E148-E149.	2016	Editorial	Vector competence	United Kingdom
Yang Y, Gu B, & Yoon T (2016) Deeper understanding of Flaviviruses including Zika virus by using apriori algorithm and decision tree. MATEC Web of Conferences.	2016	Article	Epidemiology	South Korea
Yasri S & Wiwanitkit V (2015) New human pathogenic dengue like virus infections (Zika, Alkhumraand Mayaro viruses): A short review. Asian Pacific Journal of Tropical Disease 5(S1):S31-S32.	2015	Editorial	Virology and Pathogenesis	China
Ye Q, et al. (2016) Genomic characterization and phylogenetic analysis of Zika virus circulating in the Americas. Infect. Genet. Evol. 43:43-49.	2016	Review	Genomics / Sequencing	China
Yoon HJ (2016) Advanced understandings for Zika virus. J. Korean Med. Assoc. 59(6):443-451.	2016	Article	Epidemiology	Korea
Yusuf M & Hussain HF (2016) Zika virus: Another alarming threat. J. Pak. Med. Assoc. 66(6):789-789.	2016	Letter	Surveillance	Pakistan
Zambon M (2016) Zika virus, the new kid on the block. Eurosurveillance 21(23):2-5.	2016	Editorial	Public Health	United Kingdom
Zammarchi L, et al. (2015) Zika virus infection in a traveller returning to Europe from Brazil, March 2015. Eurosurveillance 20(23):14-16.	2015	Communications	Surveillance	Germany
Zammarchi L, et al. (2015) Zika virus infections imported to Italy: Clinical, immunological and virological findings, and public health implications. J. Clin. Virol. 63:32-35.	2015	Article	Surveillance	Germany
Zanluca C & dos Santos CND (2016) Zika virus - an overview. Microbes Infect. 18(5):295-301.	2016	Review	Virology and Pathogenesis	Brazil
Zanluca C, et al. (2015) First report of autochthonous transmission of Zika virus in Brazil. Mem. Inst. Oswaldo Cruz 110(4):569-572.	2015	Article	Epidemiology	Brazil
Zé-Zé L, et al. (2016) Zika virus infections imported from Brazil to Portugal, 2015. IDCases 4:46-49.	2016	Article	Case Report	Portugal
Zhang FC, Li XF, Deng YQ, Tong YG, & Qin CF (2016) Excretion of infectious Zika virus in urine. Lancet Infect. Dis. 16(6):641-642.	2016	Letter	Dynamics of Transmission	China
Zhang HM, Srinivas S, Li DF, & Feng YJ (2016) Origin, dissemination and entry of the pandemic Zika viruses. Sci. Bull. 61(10):749-751.	2016	Article	Epidemiology	China
Zhang S & Li D (2016) Zika Virus and Zika Viral Disease. Bing du xue bao = Chinese journal of virology / [bian ji, Bing du xue bao bian ji wei yuan hui] 32(1):121-127.	2016	Review	Public Health	China
Zhang YJ, et al. (2016) Highly diversified Zika viruses imported to China, 2016. Protein Cell 7(6):461-464.	2016	Letter	Epidemiology	China
Zhao H, et al. (2016) Structural Basis of Zika Virus-Specific Antibody Protection. Cell 166(4):1016-1027.	2016	Article	Viral Structure	United States
Zhong YB, et al. (2016) First case of laboratory-confirmed zika virus infection imported into China. Chinese Medical Journal 129(16):2013-2014.	2016	Letter	Case Report	China
Zhou H, Eaton B, Hu Z, & Arif B (2016) Accidental discovery and isolation of Zika virus in Uganda and the relentless epidemiologist behind the investigations. Virologica Sinica 31(4):357-361.	2016	Article	Virology and Pathogenesis	Canada
Zhu Z, et al. (2016) Comparative genomic analysis of pre-epidemic and epidemic Zika virus strains for virological factors potentially associated with the rapidly expanding epidemic. Emerg. Microbes Infect. 5:11.	2016	Article	Genomics / Sequencing	China
Zika RM (2016) Zika virus outbreak: reproductive health and rights in Latin America (vol 387, pg 843, 2016). Lancet 387(10021):848-848.	2016	Correction	Public Health	Spain
Zmurko J, et al. (2016) The Viral Polymerase Inhibitor 7-Deaza-2 '-C-Methyladenosine Is a Potent Inhibitor of In Vitro Zika Virus Replication and Delays Disease Progression in a Robust Mouse Infection Model. Plos Neglect. Trop. Dis. 10(5):15.	2016	Article	Animal model of infection	Belgium
Zonneveld R, et al. (2016) Three atypical lethal cases associated with acute Zika virus infection in Suriname. IDCases 5:49-53.	2016	Article	Case Report	Suriname
Zumla A, et al. (2016) What is the experience from previous mass gathering events? Lessons for Zika virus and the Olympics 2016. International Journal of Infectious Diseases 47:1-4.	2016	Article	Dynamics of Transmission	Denmark
Zumla A, et al. (2016) Zika virus outbreak and the case for building effective and sustainable rapid diagnostics laboratory capacity globally. Int. J. Infect. Dis. 45:92-94.	2016	Editorial	Public Health	Denmark
