# Supplementary material for: Bibliometric Indicators of the Zika Outbreak
Source: PLoS Negl Trop Dis. 2017 Jan 19;11(1):e0005132. doi: 10.1371/journal.pntd.0005132 (PMC5245782; doi:10.1371/journal.pntd.0005132)
Supplement: S2 Table — (XLSX) [file pntd.0005132.s002.xlsx]

## Sheet: Sheet1
Articles	Year	Type of article	Category	Country
Adibi JJ, Marques ETA, Cartus A, & Beigi RH (2016) Teratogenic effects of the Zika virus and the role of the placenta. Lancet 387(10027):1587-1590.	2016	Article	CNS development and microcephaly	United States
Ahmad N, White J, & Zika Pregnancy Working G (2016) Possible Zika Virus Infection Among Pregnant Women - United States and Territories, May 2016 (vol 65, pg 514, 2016). MMWR-Morb. Mortal. Wkly. Rep. 65(22):587-587.	2016	Correction	Surveillance	United States
Ahmad SSY, Amin TN, & Ustianowski A (2016) PRACTICE POINTER Zika virus: management of infection and risk. BMJ-British Medical Journal 352:5.	2016	Article	Surveillance	United Kingdom
Ai JW, Zhang Y, & Zhang WH (2016) Zika virus outbreak: 'a perfect storm'. Emerg. Microbes Infect. 5:3.	2016	News	Public Health	China
Aiken ARA, et al. (2016) Requests for Abortion in Latin America Related to Concern about Zika Virus Exposure. N. Engl. J. Med. 375(4):396-398.	2016	Letter	Public Health	United Kingdom
Al-Qahtani AA, Nazir N, Al-Anazi MR, Rubino S, & Al-Ahdal MN (2016) Zika virus: a new pandemic threat. J. Infect. Dev. Ctries. 10(3):201-207.	2016	Review	Public Health	Saudi Arabia
Alera MT, et al. (2015) Zika Virus Infection, Philippines, 2012. Emerg. Infect. Dis 21(4):722-724.	2015	Letter	Epidemiology	Thailand
Alfaro-Murillo JA, et al. (2016) A Cost-Effectiveness Tool for Informing Policies on Zika Virus Control. Plos Neglect. Trop. Dis. 10(5):14.	2016	Article	Public Health	United States
Ali T, Aziz S, & Khan M (2016) Zika Virus - An International Public Health Emergency. Ann. Abbasi Shaheed Hosp. Karachi Med. Dent. Coll. 21(2):124-127.	2016	Article	Public Health	Pakistan
Aliota MT, et al. (2016) Characterization of Lethal Zika Virus Infection in AG129 Mice. Plos Neglect. Trop. Dis. 10(4):11.	2016	Article	Animal model of infection	United States
Aliota MT, Peinado SA, Velez ID, & Osorio JE (2016) The wMel strain of Wolbachia Reduces Transmission of Zika virus by Aedes aegypti. Sci Rep 6:7.	2016	Article	Vector competence	United States
Alvarado-Socarras JL & Rodriguez-Morales AJ (2016) Etiological agents of microcephaly: implications for diagnosis during the current Zika virus epidemic. Ultrasound Obstet. Gynecol. 47(4):525-+.	2016	Letter	Public Health	Colombia
Aman MJ & Kashanchi F (2016) Zika Virus: A New Animal Model for an Arbovirus. Plos Neglect. Trop. Dis. 10(5):3.	2016	Editorial	Animal model of infection	United States
Anaya JM, et al. (2016) Zika virus and neurologic autoimmunity: the putative role of gangliosides. BMC Med. 14:3.	2016	Article	CNS development and microcephaly	United States
Anonymous (2016) Clinical features and neuroimaging (CT and MRI) findings in presumed Zika virus related congenital infection and microcephaly: retrospective case series study (vol 353, pg i1901, 2016). BMJ-British Medical Journal 353:1.	2016	Correction	Neuroimaging	Brazil
Anonymous (2016) Epidemiologye Zika-Virus and Neurologye. Forschritte Neurol. Psychiatr. 84(4):190-191.	2016	Editorial	Epidemiology	Germany
Anonymous (2016) Infectious Diseases Zika-Virus-Outbreak in Latin America Pregnant women should not travel in high Risk Areas! Padiatr. Padol. 51(1):42-42.	2016	Editorial	Surveillance	Austria
Anonymous (2016) Information tools and prevention about the virus Zika. Actual. Pharm. 55(555):6-6.	2016	Editorial	Surveillance	Italy
Anonymous (2016) Interim Guidance for Zika Virus Testing of Urine - United States, 2016 (vol 65, pg 474, 2016). MMWR-Morb. Mortal. Wkly. Rep. 65(18):484-484.	2016	Correction	Diagnosis	United States
Anonymous (2016) Interim Guidance for Zika Virus Testing of Urine - United States, 2016. MMWR-Morb. Mortal. Wkly. Rep. 65(18):474-474.	2016	Editorial	Diagnosis	United States
Anonymous (2016) WHO Declares Zika Virus a Global Health Emergency. US Pharm. 41(2):8-8.	2016	News	Public Health	United States
Anonymous (2016) Zika virus at the games: is it safe? Lancet Infect. Dis. 16(6):619-619.	2016	Editorial	Public Health	United Kingdom
Anonymous (2016) Zika virus in the dock. Lancet Infect. Dis. 16(3):265-265.	2016	Editorial	Public Health	United Kingdom
Anonymous (2016) Zika virus prompts travel alert. Science 351(6271):321-321.	2016	News	Surveillance	United States
Anonymous (2016) Zika virus: a little less speculation, a little more action. Lancet Neurol. 15(4):343-343.	2016	Editorial	Public Health	United Kingdom
Anonymous (2016) Zika virus: a new global threat for 2016. Lancet 387(10014):96-96.	2016	Editorial	Public Health	United Kingdom
Aragao MDV (2016) Zika virus study in The BMJ was different from the one reported in the New England Journal of Medicine. BMJ-British Medical Journal 353:1.	2016	Correction	Dynamics of Transmission	Brazil
Aragao MDV, et al. (2016) Clinical features and neuroimaging (CT and MRI) findings in presumed Zika virus related congenital infection and microcephaly: retrospective case series study. BMJ-British Medical Journal 353:10.	2016	Article	Neuroimaging	Brazil
Araujo LM, Ferreira MLB, & Nascimento OJM (2016) Guillain-Barre syndrome associated with the Zika virus outbreak in Brazil. Arq. Neuro-Psiquiatr. 74(3):253-255.	2016	Article	Clinical Manifestations	Brazil
Armstrong C (2016) CDC Updates Interim Guidance on Caring for Women with Possible Exposure to Zika Virus. Am. Fam. Physician 93(10):874-+.	2016	Editorial	Clinical Management	United States
Armstrong P, et al. (2016) Travel-Associated Zika Virus Disease Cases Among US Residents - United States, January 2015-February 2016. MMWR-Morb. Mortal. Wkly. Rep. 65(11):286-289.	2016	Article	Surveillance	United States
Arora N, Banerjee AK, & Narasu ML (2016) Zika virus: an emerging arboviral disease. Future Virol. 11(6):395-399.	2016	Editorial	Virology and Pathogenicity	India
Arzuza-Ortega L, et al. (2016) Fatal Sickle Cell Disease and Zika Virus Infection in Girl from Colombia. Emerg. Infect. Dis 22(5):925-927.	2016	Letter	Clinical Manifestations	Colombia
Atkinson B, et al. (2016) Detection of Zika Virus in Semen. Emerg. Infect. Dis 22(5):940-940.	2016	Letter	Diagnosis	United Kingdom
Aubry M, Richard V, Green J, Broult J, & Musso D (2016) Inactivation of Zika virus in plasma with amotosalen and ultraviolet A illumination. Transfusion 56(1):33-40.	2016	Article	Public Health	French Polynesia
Avelino-Silva VI & Martin JRN (2016) Association between Guillain-Barre syndrome and Zika virus infection. Lancet 387(10038):2599-2599.	2016	Letter	Clinical Manifestations	United States
Ayres CFJ (2016) Identification of Zika virus vectors and implications for control. Lancet Infect. Dis. 16(3):278-279.	2016	Editorial	Vector competence	Brazil
Bachiller-Luque P, et al. (2016) First case of imported Zika virus infection in Spain. Enferm. Infec. Microbiol. Clin. 34(4):243-246.	2016	Article	Case Report	Spain
Bajjou T, Elrhaffouli H, & Sekhsokh Y (2016) Emergence of Zika virus: Is Morocco concerned? Virologie 20(3):144-144.	2016	Editorial	Public Health	Marocco
Balm MND, et al. (2012) A diagnostic polymerase chain reaction assay for Zika virus. J. Med. Virol. 84(9):1501-1505.	2012	Article	Diagnosis	Singapore
Baptista T, Quaghebeur G, & Alarcon A (2016) Neuroimaging findings of babies with microcephaly and presumed congenital Zika virus infection. BMJ-British Medical Journal 353:2.	2016	Editorial	Neuroimaging	United Kingdom
Barreiro P (2016) Evolving RNA Virus Pandemics: HIV, HCV, Ebola, Dengue, Chikunguya, and now Zika! Aids Rev. 18(1):54-55.	2016	News	Public Health	Spain
Barreto ML, et al. (2016) Zika virus and microcephaly in Brazil: a scientific agenda. Lancet 387(10022):919-921.	2016	Editorial	Public Health	Brazil
Barton MA & Salvadori MI (2016) Zika virus and microcephaly. Can. Med. Assoc. J. 188(7):E118-E119.	2016	Editorial	Virology and Pathogenicity	United Kingdom
Barzon L, et al. (2016) Isolation of infectious Zika virus from saliva and prolonged viral RNA shedding in a traveller returning from the Dominican Republic to Italy, January 2016. Eurosurveillance 21(10):2-6.	2016	Article	Virus isolation	Italy
Basak SC & Nandy A (2016) Computer-Assisted Approaches as Decision Support Systems in the Overall Strategy of Combating Emerging Diseases: Some Comments Regarding Drug Design, Vaccinomics, and Genomic Surveillance of the Zika Virus. Curr. Comput.-Aided Drug Des. 12(1):2-4.	2016	Editorial	Computer-assisted approaches	India
Basarab M, Bowman C, Aarons EJ, & Cropley I (2016) Zika virus. BMJ-British Medical Journal 352:7.	2016	Editorial	Clinical Management	United Kingdom
Baud D, et al. (2016) Clinical management of pregnant women exposed to Zika virus. Lancet Infect. Dis. 16(5):523-523.	2016	Letter	Clinical Management	Switzerland
Bautista LE & Sethi AK (2016) Association between Guillain-Barre syndrome and Zika virus infection. Lancet 387(10038):2599-2600.	2016	Letter	Clinical Manifestations	United States
Bayer A, et al. (2016) Type III Interferons Produced by Human Placental Trophoblasts Confer Protection against Zika Virus Infection. Cell Host Microbe 19(5):705-712.	2016	Article	Host immune response to infection	United States
Beckham JD, Pastula DM, Massey A, & Tyler KL (2016) Zika Virus as an Emerging Global Pathogen Neurological Complications of Zika Virus. JAMA Neurol. 73(7):875-879.	2016	Review	Clinical Management	United States
Bell BP, Boyle CA, & Petersen LR (2016) Preventing Zika Virus Infections in Pregnant Women: An Urgent Public Health Priority. Am. J. Public Health 106(4):589-590.	2016	Editorial	Public Health	United States
Bell TM, Field EJ, & Narang HK (1971) ZIKA VIRUS INFECTION OF CENTRAL NERVOUS SYSTEM OF MICE. Archiv Fur Die Gesamte Virusforschung 35(2-3):183-&.	1971	Article	Animal model of infection	United Kingdom
Benelli G & Mehlhorn H (2016) Declining malaria, rising of dengue and Zika virus: insights for mosquito vector control. Parasitol. Res. 115(5):1747-1754.	2016	Review	Vector competence	Germany
Besnard M, et al. (2016) Congenital cerebral malformations and dysfunction in fetuses and newborns following the 2013 to 2014 Zika virus epidemic in French Polynesia. Eurosurveillance 21(13):22-30.	2016	Article	CNS development and microcephaly	French Polynesia
Besnard M, Lastere S, Teissier A, Cao-Lormeau VM, & Musso D (2014) Evidence of perinatal transmission of Zika virus, French Polynesia, December 2013 and February 2014. Eurosurveillance 19(13):13-16.	2014	Article	Dynamics of Transmission	French Polynesia
Bharucha T & Breuer J (2016) Review: A neglected Flavivirus: an update on Zika virus in 2016 and the future direction of research. Neuropathol. Appl. Neurobiol. 42(4):317-325.	2016	Review	Virology and Pathogenicity	United Kingdom
Bingham AM, et al. (2016) Comparison of Test Results for Zika Virus RNA in Urine, Serum, and Saliva Specimens from Persons with Travel-Associated Zika Virus Disease - Florida, 2016. MMWR-Morb. Mortal. Wkly. Rep. 65(18):475-478.	2016	Article	Diagnosis	United States
Birbeck GL (2016) Zika virus What the neurologist wants to know. Neurology 86(14):1272-1274.	2016	Editorial	Clinical Management	United States
Blonz ER (2016) Zika virus and GLUT1. Lancet Infect. Dis. 16(6):642-642.	2016	Letter	CNS development and microcephaly	United States
Boete C & Reeves RG (2016) Alternative vector control methods to manage the Zika virus outbreak: more haste, less speed. Lancet Glob. Health 4(6):E363-E363.	2016	Letter	Public Health	Germany
Bogoch, II, et al. (2016) Anticipating the international spread of Zika virus from Brazil. Lancet 387(10016):335-336.	2016	Letter	Surveillance	Canada
Bonaldo MC, et al. (2016) Isolation of Infective Zika Virus from Urine and Saliva of Patients in Brazil. Plos Neglect. Trop. Dis. 10(6):17.	2016	Article	Virus isolation	Brazil
Borchardt RA (2016) Zika virus: A rapidly emerging infectious disease. JAAPA-J. Am. Acad. Physician Assist. 29(4):48-50.	2016	Article	Clinical Management	United States
Bouyer J, Chandre F, Gilles J, & Baldet T (2016) Alternative vector control methods to manage the Zika virus outbreak: more haste, less speed. Lancet Glob. Health 4(6):E364-E364.	2016	Letter	Vector competence	France
Brasil P, Calvet GA, de Souza RV, & Siqueira AM (2016) Exanthema associated with Zika virus infection. Lancet Infect. Dis. 16(7):866-866.	2016	Editorial	Clinical Manifestations	Brazil
Brasil P, et al. (2016) Guillain-Barre syndrome associated with Zika virus infection. Lancet 387(10026):1482-1482.	2016	Editorial	Clinical Manifestations	United Kingdom
Brasil P, et al. (2016) Zika Virus Outbreak in Rio de Janeiro, Brazil: Clinical Characterization, Epidemiological and Virological Aspects. Plos Neglect. Trop. Dis. 10(4):13.	2016	Article	Epidemiology	Germany
Bricaire F (2016) ZIKA Virus: another new epidemic. Presse Med. 45(3):281-283.	2016	Editorial	Virology and Pathogenicity	France
Brito C (2015) Zika Virus: A New Chapter in the History of Medicine. Acta Medica Port. 28(6):679-680.	2015	Editorial	Public Health	Brazil
Brodwall K (2016) Infection rates of the Zika Virus. Tidsskr. Nor. Laegeforen. 136(4):307-307.	2016	Editorial	Surveillance	Norway
Broutet N, et al. (2016) Zika Virus as a Cause of Neurologic Disorders. N. Engl. J. Med. 374(16):1506-1509.	2016	Editorial	Clinical Manifestations	Switzerland
Brown C (2016) Zika virus outbreaks in Asia and South America. Can. Med. Assoc. J. 188(2):E34-E34.	2016	News	Surveillance	Canada
Buathong R, et al. (2015) Detection of Zika Virus Infection in Thailand, 2012-2014. Am. J. Trop. Med. Hyg. 93(2):380-383.	2015	Article	Epidemiology	Thailand
Buckley A & Gould EA (1988) DETECTION OF VIRUS-SPECIFIC ANTIGEN IN THE NUCLEI OR NUCLEOLI OF CELLS INFECTED WITH ZIKA OR LANGAT VIRUS. J. Gen. Virol. 69:1913-1920.	1988	Article	Cell based assay	United Kingdom
Buekens P, et al. (2016) Zika virus infection in pregnant women in Honduras: study protocol. Reproductive Health 13.	2016	Article	Epidemiology	Honduras
Bullerdiek J, Dotzauer A, & Bauer I (2016) The mitotic spindle: linking teratogenic effects of Zika virus with human genetics? Mol. Cytogenet. 9:3.	2016	Article	CNS development and microcephaly	Germany
Burattini MN, et al. (2016) Potential exposure to Zika virus for foreign tourists during the 2016 Carnival and Olympic Games in Rio de Janeiro, Brazil. Epidemiol. Infect. 144(9):1904-1906.	2016	Article	Surveillance	Brazil
Burd I & Griffin D (2016) The chasm between public health and reproductive research: what history tells us about Zika virus. J. Assist. Reprod. Genet. 33(4):439-440.	2016	Article	Dynamics of Transmission	United States
Burke RM, Candfield S, & Gothard P (2016) Zika virus and microcephaly - more questions than answers? Bjog 123(8):1264-1264.	2016	Editorial	Epidemiology	United Kingdom
Burke RM, Pandya P, Nastouli E, & Gothard P (2016) Zika virus infection during pregnancy: what, where, and why? Br. J. Gen. Pract. 66(644):122-123.	2016	Editorial	Surveillance	United Kingdom
Butler D (2016) ZIKA VIRUS Microcephaly surge in doubt. Nature 530(7588):12-13.	2016	News	Public Health	United Kingdom
Calvet G, et al. (2016) Detection and sequencing of Zika virus from amniotic fluid of fetuses with microcephaly in Brazil: a case study. Lancet Infect. Dis. 16(6):653-660.	2016	Article	Genomics / Sequencing	Brazil
Calvet GA, et al. (2016) First detection of autochthonous Zika virus transmission in a HIV-infected patient in Rio de Janeiro, Brazil. J. Clin. Virol. 74:1-3.	2016	Article	Epidemiology	Brazil
Camacho E, Paternina-Gomez M, Blanco PJ, Osorio JE, & Aliota MT (2016) Detection of Autochthonous Zika Virus Transmission in Sincelejo, Colombia. Emerg. Infect. Dis 22(5):927-929.	2016	Letter	Epidemiology	Colombia
Campos GC, Sardi SI, Sarno M, & Brites C (2016) Zika virus infection, a new public health challenge. Braz. J. Infect. Dis. 20(3):227-228.	2016	Editorial	Public Health	Brazil
Campos GS, Bandeira AC, & Sardi SI (2015) Zika Virus Outbreak, Bahia, Brazil. Emerg. Infect. Dis 21(10):1885-1886.	2015	Letter	Epidemiology	Brazil
Campos RD, et al. (2016) Prolonged detection of Zika virus RNA in urine samples during the ongoing Zika virus epidemic in Brazil. J. Clin. Virol. 77:69-70.	2016	Letter	Diagnosis	Brazil
Cao-Lormeau VM (2014) Zika Virus, French Polynesia, South Pacific, 2013 Response. Emerg. Infect. Dis 20(11):1960-1960.	2014	letter	Surveillance	French Polynesia
Cao-Lormeau VM, et al. (2014) Zika Virus, French Polynesia, South Pacific, 2013. Emerg. Infect. Dis 20(6):1085-1086.	2014	letter	Surveillance	French Polynesia
Cao-Lormeau VM, et al. (2016) Guillain-Barre Syndrome outbreak associated with Zika virus infection in French Polynesia: a case-control study. Lancet 387(10027):1531-1539.	2016	Article	Epidemiology	French Polynesia
Caragata EP, Dutra HLC, & Moreira LA (2016) Inhibition of Zika virus by Wolbachia in Aedes aegypti. Microb. Cell 3(7):293-295.	2016	Article	Vector competence	Brazil
Cardoso CW, et al. (2015) Outbreak of Exanthematous Illness Associated with Zika, Chikungunya, and Dengue Viruses, Salvador, Brazil. Emerg. Infect. Dis 21(12):2274-2276.	2015	Letter	Clinical Manifestations	Brazil
Carod-Artal FJ (2016) Epidemiology and neurological complications of infection by the Zika virus: a new emerging neurotropic virus. Rev. Neurologia 62(7):317-328.	2016	Article	Epidemiology	United Kingdom
Carteaux G, et al. (2016) Zika Virus Associated with Meningoencephalitis. N. Engl. J. Med. 374(16):1595-1597.	2016	Letter	Clinical Manifestations	France
Cauchemez S, Besnard M, Garel C, Fontanet A, & Mallet HP (2016) Could clinical symptoms be a predictor of complications in Zika virus infection? reply. Lancet 388(10042):338-339.	2016	Letter	Clinical Management	French Polynesia
Cauchemez S, et al. (2016) Association between Zika virus and microcephaly in French Polynesia, 2013-15: a retrospective study. Lancet 387(10033):2125-2132.	2016	Article	Epidemiology	French Polynesia
Cavalcanti LPD, et al. (2016) Zika virus infection, associated microcephaly, and low yellow fever vaccination coverage in Brazil: is there any causal link? J. Infect. Dev. Ctries. 10(6):563-566.	2016	Article	Epidemiology	Brazil
Cavalheiro S, et al. (2016) Microcephaly and Zika virus: neonatal neuroradiological aspects. Childs Nerv. Syst. 32(6):1057-1060.	2016	Article	Neuroimaging	Brazil
Cerbino-Neto J, et al. (2016) Clinical Manifestations of Zika Virus Infection, Rio de Janeiro, Brazil, 2015. Emerg. Infect. Dis 22(7):1318-1320.	2016	Letter	Clinical Manifestations	Brazil
Cetron M (2016) Revision to CDC's Zika Travel Notices: Minimal Likelihood for Mosquito-Borne Zika Virus Transmission at Elevations Above 2,000 Meters. MMWR-Morb. Mortal. Wkly. Rep. 65(10):267-268.	2016	Editorial	Surveillance	United States
Chen HL & Tang RB (2016) Why Zika virus infection has become a public health concern? J. Chin. Med. Assoc. 79(4):174-178.	2016	Review	Public Health	Taiwan
Chen HL & Tang RB (2016) Zika virus infection: Control and prevention Reply. J. Chin. Med. Assoc. 79(7):410-410.	2016	Letter	Surveillance	Taiwan
Chen LH (2016) Zika Virus Infection in a Massachusetts Resident After Travel to Costa Rica: A Case Report. Ann. Intern. Med. 164(8):574-576.	2016	Letter	Case Report	United States
Chen LH & Hamer DH (2016) Zika Virus: Rapid Spread in the Western Hemisphere. Ann. Intern. Med. 164(9):613-+.	2016	Editorial	Epidemiology	United States
Chouin-Carneiro T, et al. (2016) Differential Susceptibilities of Aedes aegypti and Aedes albopictus from the Americas to Zika Virus. Plos Neglect. Trop. Dis. 10(3):11.	2016	Article	Vector competence	France
Cofre F (2016) Zika virus intrauterine infection causes fetal brain abnormality and microcephaly: tip of the iceberg? Rev. Chil. Infectol. 33(1):96-96.	2016	Editorial	Clinical Manifestations	Brazil
Cordeiro MT, Pena LJ, Brito CA, Gil LH, & Marques ET (2016) Positive IgM for Zika virus in the cerebrospinal fluid of 30 neonates with microcephaly in Brazil. Lancet 387(10030):1811-1812.	2016	Letter	Diagnosis	Brazil
Costello A, et al. (2016) Defining the syndrome associated with congenital Zika virus infection. Bull. World Health Organ. 94(6):406-406.	2016	Editorial	Clinical Manifestations	Switzerland
Craig AT, Paterson BJ, & Durrheim DN (2016) Commentary: Zika Virus: the Latest Newcomer. Front. Microbiol. 7:2.	2016	Editorial	Epidemiology	Australia
Cugola FR, et al. (2016) The Brazilian Zika virus strain causes birth defects in experimental models. Nature 534(7606):267-+.	2016	Article	Animal model of infection	United States
da Silva LRC & de Souza AM (2016) Zika virus: what do we know about the viral structure, mechanisms of transmission, and neurological outcomes? Rev. Soc. Bras. Med. Trop. 49(3):267-273.	2016	Review	Virology and Pathogenicity	Brazil
Dai LP, et al. (2016) Structures of the Zika Virus Envelope Protein and Its Complex with a Flavivirus Broadly Protective Antibody. Cell Host Microbe 19(5):696-704.	2016	Article	Viral Structure	China
Daniel KL & Response CDCZ (2016) Vital Signs: Preparing for Local Mosquito-Borne Transmission of Zika Virus - United States, 2016. MMWR-Morb. Mortal. Wkly. Rep. 65(13):352-352.	2016	Article	Surveillance	United States
Dasgupta S, et al. (2016) Patterns in Zika Virus Testing and Infection, by Report of Symptoms and Pregnancy Status - United States, January 3-March 5, 2016. MMWR-Morb. Mortal. Wkly. Rep. 65(15):395-399.	2016	Article	Surveillance	United States
Dasti JI (2016) Zika virus infections: an overview of current scenario. Asian Pac. J. Trop. Med. 9(7):601-605.	2016	Review	Virology and Pathogenicity	Pakistan
De Carvalho NS, De Carvalho BF, Fugaca CA, Doris B, & Biscaia ES (2016) Zika virus infection during pregnancy and microcephaly occurrence: a review of literature and Brazilian data. Braz. J. Infect. Dis. 20(3):282-289.	2016	Review	Clinical Management	Brazil
de Noronha L, Zanluca C, Azevedo MLV, Luz KG, & dos Santos CND (2016) Zika virus damages the human placental barrier and presents marked fetal neurotropism. Mem. Inst. Oswaldo Cruz 111(5):287-+.	2016	Article	CNS development and microcephaly	Brazil
de Oliveira CS & Vasconcelos PFD (2016) Microcephaly and Zika virus. J. Pediatr. 92(2):103-105.	2016	Editorial	Viewpoint	Brazil
de Oliveira WK, et al. (2016) Increase in Reported Prevalence of Microcephaly in Infants Born to Women Living in Areas with Confirmed Zika Virus Transmission During the First Trimester of Pregnancy - Brazil, 2015. MMWR-Morb. Mortal. Wkly. Rep. 65(9):6.	2016	Article	Surveillance	Brazil
De Smet B, et al. (2016) Confirmed Zika virus infection in a Belgian traveler returning from Guatemala, and the diagnostic challenges of imported cases into Europe. J. Clin. Virol. 80:8-11.	2016	Article	Surveillance	Belgium
Deckard DT, et al. (2016) Male-to-Male Sexual Transmission of Zika Virus - Texas, January 2016. MMWR-Morb. Mortal. Wkly. Rep. 65(14):372-374.	2016	Editorial	Dynamics of Transmission	United States
Deng CL, et al. (2016) Isolation and characterization of Zika virus imported to China using C6/36 mosquito cells. Virol. Sin. 31(2):176-179.	2016	Letter	Virus isolation	China
Deng YQ, et al. (2016) Isolation, identification and genomic characterization of the Asian lineage Zika virus imported to China. Sci. China-Life Sci. 59(4):428-430.	2016	Letter	Genomics / Sequencing	China
Derraik JG & Slaney D (2015) Notes on Zika virus - an emerging pathogen now present in the South Pacific. Aust. N. Z. Publ. Health 39(1):5-7.	2015	Editorial	Surveillance	New Zeland
Derrien E (2016) Virology Cases of Zika virus in Guyana and Martinique. Actual. Pharm. 55(553):8-8.	2016	News	Epidemiology
Derrington SM, et al. (2016) Mucocutaneous Findings and Course in an Adult With Zika Virus Infection. JAMA Dermatol. 152(6):691-693.	2016	Article	Clinical Manifestations	United States
Deuschl G (2016) Zika Virus Infections: an Emerging Neurological Disorder in Europe. Aktuelle Neurol. 43(5):279-279.	2016	Editorial	Epidemiology	Germany
Di Luca M, et al. (2016) Experimental studies of susceptibility of Italian Aedes albopictus to Zika virus. Eurosurveillance 21(18):6-9.	2016	Article	Vector competence	Italy
Diagne CT, et al. (2015) Potential of selected Senegalese Aedes spp. mosquitoes (Diptera: Culicidae) to transmit Zika virus. BMC Infect. Dis. 15:6.	2015	Article	Vector competence	Senegal
Diallo D, et al. (2014) Zika Virus Emergence in Mosquitoes in Southeastern Senegal, 2011. PLoS One 9(10):8.	2014	Article	Vector competence	Senegal
Diaz-Quinonez JA, et al. (2016) Asian Genotype Zika Virus Detected in Traveler Returning to Mexico from Colombia, October 2015. Emerg. Infect. Dis 22(5):937-939.	2016	Letter	Epidemiology	Mexico
Dick GWA (1953) EPIDEMIOLOGICAL NOTES ON SOME VIRUSES ISOLATED IN UGANDA (YELLOW FEVER, RIFT VALLEY FEVER, BWAMBA FEVER, WEST NILE, MENGO, SEMLIKI FOREST, BUNYAMWERA, NTAYA, UGANDA-S AND ZIKA VIRUSES). Trans. Roy. Soc. Trop. Med. Hyg. 47(1):13-43.	1953	Article	Epidemiology	United Kingdom
Dick GWA, Kitchen SF, & Haddow AJ (1952) ZIKA VIRUS .1. ISOLATIONS AND SEROLOGICAL SPECIFICITY. Trans. Roy. Soc. Trop. Med. Hyg. 46(5):509-520.	1952	Communications	Virus isolation	United States
Dick GWA (1952) ZIKA VIRUS .2. PATHOGENICITY AND PHYSICAL PROPERTIES. Trans. Roy. Soc. Trop. Med. Hyg. 46(5):521-534.	1952	Article	Virology and Pathogenicity	United Kingdom
Diniz D (2016) Zika virus and women. Cad. Saude Publica 32(5):4.	2016	Editorial	Public Health	Brazil
Diniz D (2016) Zika virus, women and ethics. Dev. World Bioeth. 16(2):62-63.	2016	Editorial	Public Health	Brazil
Diniz SG (2016) Zika virus and pregnancy: A perspective from Brazil. Midwifery 35:22-23.	2016	Editorial	Public Health	Brazil
Dirlikov E, et al. (2016) Update: Ongoing Zika Virus Transmission - Puerto Rico, November 1, 2015-April 14, 2016. MMWR-Morb. Mortal. Wkly. Rep. 65(17):451-455.	2016	Article	Surveillance	Puerto Rico
dos Santos CND & Goldenberg S (2016) Zika Virus and Vicrocephaly: Challenges for a Long-Term Agenda. Trends Parasitol. 32(7):508-511.	2016	Editorial	Public Health	Brazil
Dowall SD, et al. (2016) A Susceptible Mouse Model for Zika Virus Infection. Plos Neglect. Trop. Dis. 10(5):13.	2016	Article	Animal model of infection	United Kingdom
Drosten C (2016) Zika virus and congenital malformations in perspective. Eurosurveillance 21(13):2-4.	2016	Editorial	Public Health	Germany
Dudley DM, et al. (2016) A rhesus macaque model of Asian-lineage Zika virus infection. Nat. Commun. 7:9.	2016	Article	Animal model of infection	United States
Duffy MR, et al. (2009) Zika Virus Outbreak on Yap Island, Federated States of Micronesia. N. Engl. J. Med. 360(24):2536-2543.	2009	Article	Surveillance	United States
Dupont-Rouzeyrol M, et al. (2015) Co-infection with Zika and Dengue Viruses in 2 Patients, New Caledonia, 2014. Emerg. Infect. Dis 21(2):381-382.	2015	Letter	Surveillance	New Caledonia
Dutra HLC, et al. (2016) Wolbachia Blocks Currently Circulating Zika Virus Isolates in Brazilian Aedes aegypti Mosquitoes. Cell Host Microbe 19(6):771-774.	2016	Article	Vector competence	Brazil
Dyer O (2015) Zika virus spreads across Americas as concerns mount over birth defects. BMJ-British Medical Journal 351:2.	2015	News	Public Health
Dyer O (2016) Jamaica advises women to avoid pregnancy as Zika virus approaches. BMJ-British Medical Journal 352:1.	2016	News	Public Health	Canada
Dyer O (2016) Sixty seconds on . . . Zika virus. BMJ-British Medical Journal 352:1.	2016	News	Surveillance	Canada
Dyer O (2016) US agency says Zika virus causes microcephaly. BMJ-British Medical Journal 353:1.	2016	News	CNS development and microcephaly	Canada
Elachola H, Gozzer E, Zhuo JT, & Memish ZA (2016) A crucial time for public health preparedness: Zika virus and the 2016 Olympics, Umrah, and Hajj. Lancet 387(10019):630-632.	2016	Editorial	Public Health	Saudi Arabia
Enfissi A, Codrington J, Roosblad J, Kazanji M, & Rousset D (2016) Zika virus genome from the Americas. Lancet 387(10015):227-228.	2016	Letter	Genomics / Sequencing	French Guiana
Erickson B (2016) PUBLIC HEALTH Obama requests $1.8 billion in emergency funds to combat Zika virus. Chem. Eng. News 94(7):7-7.	2016	News	Public Health	United States
Estofolete CF, et al. (2016) Clinical and laboratory profile of Zika virus infection in dengue suspected patients: A case series. J. Clin. Virol. 81:25-30.	2016	Article	Clinical Manifestations	Brazil
Eurosurveillance Editorial T (2016) European Commission Horizon 2020 programme call for vaccine development research into malaria and neglected infectious diseases, including Zika virus. Eurosurveillance 21(6):19-19.	2016	News	Vaccine development	Sweden
Eurosurveillance Editorial T (2016) Resources and latest news about Zika virus disease available from ECDC. Eurosurveillance 21(5):32-32.	2016	News	Surveillance	Sweden
Fagbami AH (1979) ZIKA VIRUS-INFECTIONS IN NIGERIA - VIROLOGICAL AND SEROEPIDEMIOLOGICAL INVESTIGATIONS IN OYO STATE. Journal of Hygiene 83(2):213-219.	1979	Article	Epidemiology	Nigeria
Farahnik B, Beroukhim K, Blattner CM, & Young J (2016) Cutaneous manifestations of the Zika virus. J. Am. Acad. Dermatol. 74(6):1286-1287.	2016	Editorial	Clinical Manifestations	United States
Faria NR, et al. (2016) Zika virus in the Americas: Early epidemiological and genetic findings. Science 352(6283):345-349.	2016	Article	Epidemiology	United Kingdom
Fauci AS & Morens DM (2016) Zika Virus in the Americas - Yet Another Arbovirus Threat. N. Engl. J. Med. 374(7):601-604.	2016	Editorial	Surveillance	United States
Faye O, et al. (2008) One-step RT-PCR for detection of Zika virus. J. Clin. Virol. 43(1):96-101.	2008	Article	Diagnosis	Senegal
Faye O, et al. (2013) Quantitative real-time PCR detection of Zika virus and evaluation with field-caught Mosquitoes. Virol. J. 10:8.	2013	Article	Diagnosis	Senegal
Faye O, et al. (2014) Molecular Evolution of Zika Virus during Its Emergence in the 20th Century. Plos Neglect. Trop. Dis. 8(1):10.	2014	Article	Genomics / Sequencing	Senegal
Filipe AR, Martins CMV, & Rocha H (1973) LABORATORY INFECTION WITH ZIKA VIRUS AFTER VACCINATION AGAINST YELLOW-FEVER. Archiv Fur Die Gesamte Virusforschung 43(4):315-319.	1973	Article	Epidemiology	Portugal
FitzSimmons J & Shah S (2016) Zika Virus. N. Engl. J. Med. 375(3):293-294.	2016	Letter	Epidemiology	United States
Fleming-Dutra KE, et al. (2016) Update: Interim Guidelines for Health Care Providers Caring for Infants and Children with Possible Zika Virus Infection - United States, February 2016. MMWR-Morb. Mortal. Wkly. Rep. 65(7):182-187.	2016	Article	Clinical Management	United States
Flores MS, Burgess TH, & Rajnik M (2016) Zika virus: A primer for clinicians. Clevel. Clin. J. Med. 83(4):1-10.	2016	Review	Clinical Management	United States
Fonseca K, et al. (2014) Case Report: First Case of Zika Virus Infection in a Returning Canadian Traveler. Am. J. Trop. Med. Hyg. 91(5):1035-1038.	2014	Article	Case Report	Canada
Fontanet A, Cao-Lormeau VM, Dub T, Mallet HP, & Ghawche F (2016) Association between Guillain-Barre syndrome and Zika virus infection Reply. Lancet 387(10038):2600-2600.	2016	Letter	Clinical Manifestations	United States
Fontes BM (2016) Zika virus-related hypertensive iridocyclitis. Arq. Bras. Oftalmol. 79(1):63-63.	2016	Letter	Clinical Manifestations	Brazil
Foy BD, et al. (2011) Probable Non-Vector-borne Transmission of Zika Virus, Colorado, USA. Emerg. Infect. Dis 17(5):880-882.	2011	Article	Dynamics of Transmission	United States
Franca RFO, Neves MHL, Ayres CFJ, Melo-Neto OP, & Brandao SP (2016) First International Workshop on Zika Virus Held by Oswaldo Cruz Foundation FIOCRUZ in Northeast Brazil March 2016-A Meeting Report. Plos Neglect. Trop. Dis. 10(6):5.	2016	Article	Public Health	Brazil
Franchini M & Velati C (2016) Blood safety and zoonotic emerging pathogens: now it's the turn of Zika virus! Blood Transf. 14(2):93-94.	2016	Editorial	Surveillance	Italy
Frank C, et al. (2016) Sexual transmission of Zika virus in Germany, April 2016. Eurosurveillance 21(23):13-16.	2016	Article	Dynamics of Transmission	Germany
Frank C, Faber M, & Stark K (2016) Causal or not: applying the Bradford Hill aspects of evidence to the association between Zika virus and microcephaly. EMBO Mol. Med. 8(4):305-307.	2016	Editorial	Epidemiology	Germany
Freitas ARR, Napimoga MH, & Donalisio MR (2016) Could clinical symptoms be a predictor of complications in Zika virus infection? Lancet 388(10042):338-338.	2016	Letter	Clinical Manifestations	Brazil
Freitas BD, et al. (2016) Ocular Findings in Infants With Microcephaly Associated With Presumed Zika Virus Congenital Infection in Salvador, Brazil. JAMA Ophthalmol. 134(5):529-535.	2016	Article	Clinical Manifestations	Brazil
Freour T, et al. (2016) Sexual transmission of Zika virus in an entirely asymptomatic couple returning from a Zika epidemic area, France, April 2016. Eurosurveillance 21(23):10-12.	2016	Article	Dynamics of Transmission	France
Friedrich MJ (2016) More Evidence Linking Zika Virus to Birth Defects. JAMA-J. Am. Med. Assoc. 315(19):2056-2056.	2016	News	Epidemiology	United States
Frumence E, et al. (2016) The South Pacific epidemic strain of Zika virus replicates efficiently in human epithelial A549 cells leading to IFN-beta production and apoptosis induction. Virology 493:217-226.	2016	Article	Cell based assay	France
Fry DE (2016) Zika Virus Infection and Surgery. Surg. Infect. 17(2):123-123.	2016	Editorial	Clinical Management	United States
Furtado JM, Esposito DL, Klein TM, Teixeira-Pinto T, & da Fonseca BA (2016) Uveitis Associated with Zika Virus Infection. N. Engl. J. Med. 375(4):394-396.	2016	Letter	Clinical Manifestations	Brazil
Galindo-Fraga A, Ochoa-Hein E, Sifuentes-Osornio J, & Ruiz-Palacios GM (2015) ZIKA VIRUS: A NEW EPIDEMIC ON OUR DOORSTEP. Rev. Investig. Clin. 67(6):329-332.	2015	Article	Surveillance	Mexico
Garcez PP, et al. (2016) Zika virus impairs growth in human neurospheres and brain organoids. Science 352(6287):816-818.	2016	Article	CNS development and microcephaly	Brazil
Gardner LM, Chen N, & Sarkar S (2016) Global risk of Zika virus depends critically on vector status of Aedes albopictus. Lancet Infect. Dis. 16(5):522-523.	2016	Letter	Vector competence	United States
Gatherer D & Kohl A (2016) Zika virus: a previously slow pandemic spreads rapidly through the Americas. J. Gen. Virol. 97:269-273.	2016	Review	Epidemiology	United Kingdom
Gioula G, Nunes ML, & Zafeiriou DI (2016) An emerging cause of concern in Europe: Zika virus, the developing CNS and the pediatric neurologist. Eur. J. Paediatr. Neurol. 20(4):497-499.	2016	Editorial	Clinical Management	Greece
Giovanetti M, et al. (2016) Zika virus complete genome from Salvador, Bahia, Brazil. Infect. Genet. Evol. 41:142-145.	2016	Article	Genomics / Sequencing	Brazil
Giovanetti M, et al. (2016) Zika virus spreading in South America: evolutionary analysis of emerging neutralizing resistant Phe279Ser strains. Asian Pac. J. Trop. Med. 9(5):432-438.	2016	Article	Genomics / Sequencing	Italy
Goeijenbier M, et al. (2016) Zika virus and the current outbreak: an overview. Neth. J. Med. 74(3):104-109.	2016	Review	Virology and Pathogenicity	The Netherlands
Gong Z, Gao YX, & Han GZ (2016) Zika Virus: Two or Three Lineages? Trends Microbiol. 24(7):521-522.	2016	Editorial	Genomics / Sequencing	China
Goorhuis A, et al. (2016) Zika virus and the risk of imported infection in returned travelers: Implications for clinical care. Travel Med. Infect. Dis. 14(1):13-15.	2016	Article	Surveillance	The Netherlands
Gostin LO & Hodge JG (2016) Is the United States Prepared for a Major Zika Virus Outbreak? JAMA-J. Am. Med. Assoc. 315(22):2395-2396.	2016	Editorial	Public Health	United States
Gourinat AC, O'Connor O, Calvez E, Goarant C, & Dupont-Rouzeyrol M (2015) Detection of Zika Virus in Urine. Emerg. Infect. Dis 21(1):84-86.	2015	Article	Diagnosis	New Caledonia
Granato C, Lazari C, & Serafini PC (2016) New threat on the horizon: The Zika virus. Int. J. Gynecol. Obstet. 133(2):137-138.	2016	Editorial	Viewpoint	Brazil
Grant A, et al. (2016) Zika Virus Targets Human STAT2 to Inhibit Type I Interferon Signaling. Cell Host Microbe 19(6):882-890.	2016	Article	Host immune response to infection	United States
Grard G, et al. (2014) Zika Virus in Gabon (Central Africa)-2007: A New Threat from Aedes albopictus? Plos Neglect. Trop. Dis. 8(2):6.	2014	Article	Vector competence	France
Guillemette-Artur P, Besnard M, Eyrolle-Guignot D, Jouannic JM, & Garel C (2016) Prenatal brain MRI of fetuses with Zika virus infection. Pediatr. Radiol. 46(7):1032-1039.	2016	Article	Neuroimaging	France
Gulland A (2016) WHO warns of risk of Zika virus in Europe. BMJ-British Medical Journal 353:1.	2016	News	Surveillance	United Kingdom
Gulland A (2016) WHO's Chan warns over spread of Zika virus beyond Latin America. BMJ-British Medical Journal 352:1.	2016	News	Surveillance	United Kingdom
Gulland A (2016) Zika virus is a global public health emergency, declares WHO. BMJ-British Medical Journal 352:1.	2016	News	Surveillance	United Kingdom
Gulland A (2016) Zika virus may be linked to several birth defects, expert warns. BMJ-British Medical Journal 352:1.	2016	News	Surveillance	United Kingdom
Guzzetta G, et al. (2016) Assessing the potential risk of Zika virus epidemics in temperate areas with established Aedes albopictus populations. Eurosurveillance 21(15):5-10.	2016	Article	Vector competence	Italy
Gyurech D, et al. (2016) False positive dengue NS1 antigen test in a traveller with an acute Zika virus infection imported into Switzerland. Swiss Med. Wkly. 146:3.	2016	Article	Diagnosis	Germany
Haddow AD, et al. (2012) Genetic Characterization of Zika Virus Strains: Geographic Expansion of the Asian Lineage. Plos Neglect. Trop. Dis. 6(2):7.	2012	Article	Genomics / Sequencing	United States
Haddow AJ, Williams MC, Woodall JP, Simpson DIH, & Goma LKH (1964) 12 ISOLATIONS OF ZIKA VIRUS FROM AEDES ( STEGOMYIA ) AFRICANUS ( THEOBALD ) TAKEN IN AND ABOVE A UGANDA FOREST. Bull. World Health Organ. 31(1):57-&.	1964	Article	Vector competence	Uganda
Hafiz MY, Mahmood SU, Shoaib M, & Yusuf FH (2016) Concern over Zika virus outbreak: another alarming global threat. Infect. Drug Resistance 9:3.	2016	Article	Public Health	Pakistan
Hajra A, Bandyopadhyay D, & Hajra SK (2016) Zika Virus: A Global Threat to Humanity: A Comprehensive Review and Current Developments. N. Am. J. Med. Sci. 8(3):6.	2016	Review	Public Health	India
Hamel R, et al. (2015) Biology of Zika Virus Infection in Human Skin Cells. J. Virol. 89(17):8880-8896.	2015	Article	Cell based assay	France
Hamel R, et al. (2016) Zika virus: epidemiology, clinical features and host-virus interactions. Microbes Infect. 18(7-8):9.	2016	Letter	Genomics / Sequencing	China
Han JF, et al. (2016) Homologous recombination of Zika viruses in the Americas. J. Infect. 73(1):87-88.	2016	Article	CNS development and microcephaly	United States
Hancock WT, Marfel M, & Bel M (2014) Zika Virus, French Polynesia, South Pacific, 2013. Emerg. Infect. Dis 20(11):1960-1960.	2014	Letter	Surveillance	Micronesia
Hanners NW, et al. (2016) Western Zika Virus in Human Fetal Neural Progenitors Persists Long Term with Partial Cytopathic and Limited Immunogenic Effects. Cell Reports 15(11):2315-2322.	2016	Article	CNS development and microcephaly	United States
Harris LH, Silverman NS, & Marshall MF (2016) The Paradigm of the Paradox: Women, Pregnant Women, and the Unequal Burdens of the Zika Virus Pandemic. Am. J. Bioeth. 16(5):1-4.	2016	Editorial	Public Health	United States
Hayes EB (2009) Zika Virus Outside Africa. Emerg. Infect. Dis 15(9):1347-1350.	2009	Review	Surveillance	Spain
Heang V, et al. (2012) Zika Virus Infection, Cambodia, 2010. Emerg. Infect. Dis 18(2):349-351.	2012	Letter	Epidemiology	United States
Hennessey M, Fischer M, & Staples JE (2016) Zika Virus Spreads to New Areas - Region of the Americas, May 2015-January 2016. MMWR-Morb. Mortal. Wkly. Rep. 65(3):55-58.	2016	Article	Surveillance	United States
Hennigan T (2016) ZIKA VIRUS Brazil struggles to cope with Zika epidemic. BMJ-British Medical Journal 352:3.	2016	Editorial	Public Health	Brazil
Heukelbach J, Alencar CH, Kelvin AA, de Oliveira WK, & Cavalcanti LPD (2016) Zika virus outbreak in Brazil. J. Infect. Dev. Ctries. 10(2):116-120.	2016	Article	Epidemiology	Brazil
Heymann DL, et al. (2016) Zika virus and microcephaly: why is this situation a PHEIC? Lancet 387(10020):719-721.	2016	Editorial	Public Health	Singapore
Higgs S (2016) Zika Virus: Emergence and Emergency. Vector-Borne Zoonotic Dis. 16(2):75-76.	2016	Editorial	Surveillance	United States
Higgs S & Vanlandingham DL (2016) Search and one will find: Zika virus everywhere. Trans. Roy. Soc. Trop. Med. Hyg. 110(4):207-208.	2016	Editorial	Public Health	United States
Hillebrandt D, Richards P, Clark A, & Jean D (2016) Zika Virus Advice for Mountaineers: A UIAA Medcom Consensus Advice Sheet. High Alt. Med. Biol. 17(2):70-71.	2016	Article	Surveillance	France
Hills SL, et al. (2016) Transmission of Zika Virus Through Sexual Contact with Travelers to Areas of Ongoing Transmission - Continental United States, 2016. MMWR-Morb. Mortal. Wkly. Rep. 65(8):215-216.	2016	Article	Dynamics of Transmission	United States
Hofer U (2016) Tracing the steps of Zika virus. Nat. Rev. Microbiol. 14(7):401-401.	2016	Editorial	Viral Pathogenesis	United Kingdom
Horovitz DDG, Pone MVD, Pone SM, Salles T, & Boechat MCB (2016) Cranial bone collapse in microcephalic infants prenatally exposed to Zika virus infection. Neurology 87(1):118-119.	2016	Editorial	Neuroimaging	Brazil
Howard CR (2016) Aedes mosquitoes and Zika virus infection: an A to Z of emergence? Emerg. Microbes Infect. 5:2.	2016	Editorial	Viewpoint	United Kingdom
Huang ASE, Shu PY, & Yang CH (2016) A new reportable disease is born: Taiwan Centers for Disease Control's response to emerging Zika virus infection. J. Formos. Med. Assoc. 115(4):223-225.	2016	Article	Epidemiology	Taiwan
Huang LM (2016) How can we deal with Zika virus infection? J. Formos. Med. Assoc. 115(4):221-222.	2016	Editorial	Epidemiology	Taiwan
Hurlburt A, Brooks J, Money D, & Patrick D (2016) Zika virus: A summary. B. C. Med. J. 58(3):158-161.	2016	Editorial	Public Health	Canada
Huzly D, Hanselmann I, Schmidt-Chanasit J, & Panning M (2016) High specificity of a novel Zika virus ELISA in European patients after exposure to different flaviviruses. Eurosurveillance 21(16):9-12.	2016	Article	Diagnosis	Germany
Imperato PJ (2016) The Convergence of a Virus, Mosquitoes, and Human Travel in Globalizing the Zika Epidemic. J. Community Health 41(3):674-679.	2016	Review	Epidemiology	United States
Ioos S, et al. (2014) Current Zika virus epidemiology and recent epidemics. Med. Mal. Infect. 44(7):302-307.	2014	Review	Epidemiology	France
Jamil Z, Waheed Y, & Durrani TZ (2016) Zika virus, a pathway to new challenges. Asian Pac. J. Trop. Med. 9(7):606-609.	2016	Review	Public Health	Pakistan
Jampol LM & Goldstein DA (2016) Zika Virus Infection and the Eye. JAMA Ophthalmol. 134(5):535-536.	2016	Editorial	Clinical Manifestations	United States
Jang HC, et al. (2016) First Imported Case of Zika Virus Infection into Korea. J. Korean Med. Sci. 31(7):1173-1177.	2016	Article	Case Report	Korea
Joob B & Wiwanitkit V (2016) Humidity that is appropriate for Zika virus infection: A summary from Thai cases. Asian Pac. J. Trop. Med. 9(7):700-700.	2016	Letter	Epidemiology	China
Jouannic JM & Huissoud C (2016) Zika virus and pregnancy. Gynecol. Obstet. Fertil. 44(4):193-194.	2016	Editorial	Public Health	France
Jouannic JM, Friszer S, Leparc-Goffart I, Garel C, & Eyrolle-Guignot D (2016) Zika virus infection in French Polynesia. Lancet 387(10023):1051-1052.	2016	Letter	Epidemiology	French Polynesia
Kallas EG & O'Connor DH (2016) Real-Time Sharing of Zika Virus Data in an Interconnected World. JAMA Pediatr. 170(7):633-634.	2016	Editorial	Computer-assisted approaches	United States
Karimi O, et al. (2016) Thrombocytopenia and subcutaneous bleedings in a patient with Zika virus infection. Lancet 387(10022):939-940.	2016	Letter	Clinical Manifestations	The Netherlands
Karwowski MP, et al. (2016) Zika Virus Disease: A CDC Update for Pediatric Health Care Providers. Pediatrics 137(5):13.	2016	Article	Clinical Management	United States
Kass DE & Merlino M (2016) Zika Virus. N. Engl. J. Med. 375(3):294-294.	2016	Letter	Epidemiology	United States
Kaye D (2016) FDA Issues Recommendations to Reduce the Risk of Zika Virus Transmission by Human Cell and Tissue Products. Clin. Infect. Dis. 62(11):I-I.	2016	News	Public Health	United States
Kaye D (2016) Interim Guidelines for Pregnant Women During a Zika Virus Outbreak. Clin. Infect. Dis. 62(8):II-II.	2016	News	Clinical Management	United States
Kaye D (2016) Revision to CDC's Zika Travel Notices: Minimal Likelihood for Mosquito-Borne Zika Virus Transmission at Elevations Above 2000 Meters. Clin. Infect. Dis. 62(11):I-II.	2016	News	Epidemiology	United States
Kaye D (2016) Zika Virus May Infect up to 700 000 People in Colombia: Government. Clin. Infect. Dis. 62(8):I-I.	2016	News	Public Health	United States
Kieny MP, Moorthy V, & Bagozzi D (2016) Use open data to curb Zika virus. Nature 533(7604):469-469.	2016	Letter	Public Health	Switzerland
Killion MM (2016) Zika Virus Update. MCN-Am. J. Matern.-Child Nurs. 41(4):252-252.	2016	Editorial	Clinical Management	United States
Kirk EP (2016) Zika virus: accurate terminology matters. Nature 531(7593):173-173.	2016	Letter	Virology and Pathogenicity	Australia
Kirya BG, Mukwaya LG, & Sempala SDK (1977) YELLOW-FEVER EPIZOOTIC IN ZIKA FOREST, UGANDA, DURING 1972 .1. VIRUS ISOLATION AND SENTINEL MONKEYS. Trans. Roy. Soc. Trop. Med. Hyg. 71(3):254-260.	1977	Communications	Virus isolation	Uganda
Kline MW & Schutze GE (2016) What Pediatricians and Other Clinicians Should Know About Zika Virus. JAMA Pediatr. 170(4):309-310.	2016	Editorial	Clinical Management	United States
Kmietowicz Z (2016) Questions your patients may have about Zika virus. BMJ-British Medical Journal 352:2.	2016	Editorial	Surveillance	United Kingdom
Korhonen EM, et al. (2016) Zika virus infection in a traveller returning from the Maldives, June 2015. Eurosurveillance 21(2):2-5.	2016	Article	Epidemiology	Finland
Kostyuchenko VA, et al. (2016) Structure of the thermally stable Zika virus. Nature 533(7603):425-+.	2016	Article	Viral structure	Singapore
Kotton CN (2016) Zika Virus and Solid Organ Transplantation: Significant Pathogen or Harbinger of Things to Come? Transplantation 100(5):970-972.	2016	Editorial	Clinical Management	United States
Kruger RP (2016) Zika Virus on the Move. Cell 164(4):585-587.	2016	Editorial	Viewpoint
Kucharski AJ, et al. (2016) Transmission Dynamics of Zika Virus in Island Populations: A Modelling Analysis of the 2013-14 French Polynesia Outbreak. Plos Neglect. Trop. Dis. 10(5):15.	2016	Article	Epidemiology	Fiji
Kuehnert MJ, et al. (2016) Screening of Blood Donations for Zika Virus Infection - Puerto Rico, April 3-June 11, 2016. MMWR-Morb. Mortal. Wkly. Rep. 65(24):627-628.	2016	Article	Public Health	Puerto Rico
Kuno G & Chang GJJ (2007) Full-length sequencing and genomic characterization of Bagaza, Kedougou, and Zika viruses. Arch. Virol. 152(4):687-696.	2007	Article	Genomics / Sequencing	United States
Kwong JC, Druce JD, & Leder K (2013) Case Report: Zika Virus Infection Acquired During Brief Travel to Indonesia. Am. J. Trop. Med. Hyg. 89(3):516-517.	2013	Article	Case Report	Australia
Ladhani SN, O'Connor C, Kirkbride H, Brooks T, & Morgan D (2016) Outbreak of Zika virus disease in the Americas and the association with microcephaly, congenital malformations and Guillain-Barre syndrome. Arch. Dis. Child. 101(7):600-602.	2016	Article	Surveillance	United Kingdom
Lanciotti RS, et al. (2008) Genetic and serologic properties of zika virus associated with an epidemic, Yap State, Micronesia, 2007. Emerg. Infect. Dis 14(8):1232-1239.	2008	Article	Diagnosis	United States
Lanciotti RS, Lambert AJ, Holodniy M, Saavedra S, & Signor LDC (2016) Phylogeny of Zika Virus in Western Hemisphere, 2015. Emerg. Infect. Dis 22(5):933-935.	2016	Letter	Genomics / Sequencing	Guatemala
Lazarus C, Guichard M, Philippe JM, Paux T, & Vallet B (2016) The French experience of the threat posed by Zika virus. Lancet 388(10039):9-11.	2016	Editorial	Public Health	France
Lazear HM & Diamond MS (2016) Zika Virus: New Clinical Syndromes and Its Emergence in the Western Hemisphere. J. Virol. 90(10):4864-4875.	2016	Review	Clinical Manifestations	United States
Lazear HM, et al. (2016) A Mouse Model of Zika Virus Pathogenesis. Cell Host Microbe 19(5):720-730.	2016	Review	Animal model of infection	United States
Lazear HM, Stringer EM, & de Silva AM (2016) The Emerging Zika Virus Epidemic in the Americas Research Priorities. JAMA-J. Am. Med. Assoc. 315(18):1945-1946.	2016	Editorial	Clinical Management	United States
Lazic S (2016) Another emerging pathogen - Zika virus. Vojnosanit. Pregl. 73(3):225-227.	2016	Editorial	Epidemiology	Serbia
Ledermann JP, et al. (2014) Aedes hensilli as a Potential Vector of Chikungunya and Zika Viruses. Plos Neglect. Trop. Dis. 8(10):9.	2014	Article	Vector competence	United States
Lednicky J, et al. (2016) Zika Virus Outbreak in Haiti in 2014: Molecular and Clinical Data. Plos Neglect. Trop. Dis. 10(4):11.	2016	Article	Epidemiology	United States
Lee CT, et al. (2016) Zika Virus Surveillance and Preparedness - New York City, 2015-2016. MMWR-Morb. Mortal. Wkly. Rep. 65(24):629-635.	2016	Article	Surveillance	United States
Lee J (2016) Zika Virus Infection: New Threat in Global Health. J. Korean Med. Sci. 31(3):331-332.	2016	Editorial	Public Health	Korea
Leung GHY, Baird RW, Druce J, & Anstey NM (2015) ZIKA VIRUS INFECTION IN AUSTRALIA FOLLOWING A MONKEY BITE IN INDONESIA. Southeast Asian J. Trop. Med. Public Health 46(3):460-464.	2015	Article	Surveillance	Australia
Li JD, et al. (2016) Zika Virus in a Traveler Returning to China from Caracas, Venezuela, February 2016. Emerg. Infect. Dis 22(6):1133-1136.	2016	Letter	Epidemiology	China
Li MI, Wong PSJ, Ng LC, & Tan CH (2012) Oral Susceptibility of Singapore Aedes (Stegomyia) aegypti (Linnaeus) to Zika Virus. Plos Neglect. Trop. Dis. 6(8):6.	2012	Article	Vector competence	Singapore
Li XF, Han JF, Shi PY, & Qin CF (2016) Zika virus: a new threat from mosquitoes. Sci. China-Life Sci. 59(4):440-442.	2016	Editorial	Virology and Pathogenicity	China
Lissauer D, Smit E, & Kilby MD (2016) Zika virus and pregnancy. Bjog 123(8):1258-1263.	2016	Editorial	Clinical Management	United Kingdom
Liu SQ & Zhang B (2016) Zika virus: a flavivirus caused pandemics in Latin America. Virol. Sin. 31(2):101-102.	2016	Editorial	Viewpoint	China
Long D, Long B, & Koyfman A (2016) ZIKA VIRUS: WHAT DO EMERGENCY PHYSICIANS NEED TO KNOW? J. Emerg. Med. 50(6):832-838.	2016	Review	Clinical Management	United States
Lopes MH, Miyaji KT, & Infante V (2016) Zika virus. Rev. Assoc. Med. Bras. 62(1):4-9.	2016	Article	Viewpoint	Brazil
Lucey DR (2016) Time for global action on Zika virus epidemic. BMJ-British Medical Journal 352:2.	2016	Editorial	Public Health	United States
Lucey DR (2016) WILL ZIKA VIRUS AND MICROCEPHALY EPIDEMICS EMERGE AFTER EBOLA IN WEST AFRICA? THE NEED FOR PROSPECTIVE STUDIES NOW. Health Secur. 14(2):53-54.	2016	Editorial	Epidemiology	United States
Lustig Y, Mendelson E, Paran N, Melamed S, & Schwartz E (2016) Detection of Zika virus RNA in whole blood of imported Zika virus disease cases up to 2 months after symptom onset, Israel, December 2015 to April 2016. Eurosurveillance 21(26):7-10.	2016	Article	Epidemiology	Israel
MacFadden DR & Bogoch, II (2016) Zika virus infection. Can. Med. Assoc. J. 188(5):367-367.	2016	Editorial	Viewpoint	Canada
Machado-Alba JE, Machado-Duque ME, Gaviria-Mendoza A, & Orozco-Giraldo VA (2016) Hormonal contraceptive prescriptions in Colombia and Zika virus. Lancet 387(10032):1993-1993.	2016	Letter	Public Health	Colombia
Macnamara FN (1954) ZIKA VIRUS - A REPORT ON 3 CASES OF HUMAN INFECTION DURING AN EPIDEMIC OF JAUNDICE IN NIGERIA. Trans. Roy. Soc. Trop. Med. Hyg. 48(2):139-145.	1954	Article	Epidemiology	Nigeria
Maestre AM, Caplivski D, & Fernandez-Sesma A (2016) Zika Virus: More Questions Than Answers. EBioMedicine 5:2-3.	2016	Editorial	Public Health	United States
Malone RW, et al. (2016) Zika Virus: Medical Countermeasure Development Challenges. Plos Neglect. Trop. Dis. 10(3):26.	2016	Review	Public Health	United States
Mansuy JM, et al. (2016) Zika virus: high infectious viral load in semen, a new sexually transmitted pathogen? Lancet Infect. Dis. 16(4):405-405.	2016	Letter	Dynamics of Transmission	France
Marano G, Pupella S, Vaglio S, Liumbruno GM, & Grazzini G (2016) Zika virus and the never-ending story of emerging pathogens and Transfusion Medicine. Blood Transf. 14(2):95-100.	2016	Review	Dynamics of Transmission	Italy
Marchette NJ, Garcia R, & Rudnick A (1969) ISOLATION OF ZIKA VIRUS FROM AEDES AEGYPTI MOSQUITOES IN MALAYSIA. Am. J. Trop. Med. Hyg. 18(3):411-+.	1969	Article	Virus isolation	United States
Marcondes CB & Ximenes M (2016) Zika virus in Brazil and the danger of infestation by Aedes (Stegomyia) mosquitoes. Rev. Soc. Bras. Med. Trop. 49(1):4-10.	2016	Review	Vector competence	Brazil
Maria AT, et al. (2016) Zika virus infections in three travellers returning from South America and the Caribbean respectively, to Montpellier, France, December 2015 to January 2016. Eurosurveillance 21(6):2-5.	2016	Article	Surveillance	France
Maron DF (2016) Travels with Zika The mosquito-borne virus migrates to the US from diverse nations. Sci.Am. 314(4):84-84.	2016	Editorial	Epidemiology	United States
Marrs C, et al. (2016) Zika Virus and Pregnancy: A Review of the Literature and Clinical Considerations. Am. J. Perinatol. 33(7):625-639.	2016	Review	Clinical Management	United States
Martines RB, et al. (2016) Evidence of Zika Virus Infection in Brain and Placental Tissues from Two Congenitally Infected Newborns and Two Fetal Losses - Brazil, 2015. MMWR-Morb. Mortal. Wkly. Rep. 65(6):159-160.	2016	Article	Surveillance	United States
Massad E, Tan SH, Khan K, & Wilder-Smith A (2016) Estimated Zika virus importations to Europe by travellers from Brazil. Glob. Health Action 9:1-7.	2016	Article	Epidemiology	Germany
Mattar S & Gonzalez M (2015) Now is the time for the Zika virus. Rev. MVZ Cordoba 20(2):4511-4512.	2015	Editorial	Public Health	Colombia
Mawson AR (2016) Pathogenesis of Zika Virus-Associated Embryopathy. BioResearch Open Access 5(1):171-176.	2016	Article	CNS development and microcephaly	United States
McCarthy M (2016) CDC updates Zika virus guidance to protect pregnant women. BMJ-British Medical Journal 352:1.	2016	News	Surveillance	United States
McCarthy M (2016) Couples at risk from exposure to Zika virus should consider delaying pregnancy, says CDC. BMJ-British Medical Journal 352:1.	2016	News	Public Health	United States
McCarthy M (2016) First US case of Zika virus infection is identified in Texas. BMJ-British Medical Journal 352:1.	2016	News	Case Report	United States
McCarthy M (2016) Severe eye damage in infants with microcephaly is presumed to be due to Zika virus. BMJ-British Medical Journal 352:1.	2016	News	Clinical Manifestations	United States
McCarthy M (2016) Thousands of pregnant women in Puerto Rico are at risk of Zika virus infection, CDC warns. BMJ-British Medical Journal 353:1.	2016	News	Public Health	United States
McCarthy M (2016) US Congress fails to agree Zika virus funding before summer break. BMJ-British Medical Journal 354:1.	2016	News	Public Health	United States
McCarthy M (2016) US health officials investigate sexually transmitted Zika virus infections. BMJ-British Medical Journal 352:1.	2016	News	Dynamics of Transmission	United States
McCarthy M (2016) Vectors for Zika virus may spread further than was previously thought, CDC reports. BMJ-British Medical Journal 353:1.	2016	News	Public Health	United States
McCarthy M (2016) WHO sets out $56m Zika virus response plan. BMJ-British Medical Journal 352:1.	2016	News	Public Health	United States
McCarthy M (2016) Zika virus outbreak prompts US to issue travel alert to pregnant women. BMJ-British Medical Journal 352:1.	2016	News	Surveillance	United States
McCarthy M (2016) Zika virus was transmitted by sexual contact in Texas, health officials report. BMJ-British Medical Journal 352:1.	2016	News	Dynamics of Transmission	United States
McCrae AWR & Kirya BG (1982) YELLOW-FEVER AND ZIKA VIRUS EPIZOOTICS AND ENZOOTICS IN UGANDA. Trans. Roy. Soc. Trop. Med. Hyg. 76(4):552-562.	1982	Communications	Vector competence	Uganda
Meagher RJ, Negrete OA, & Van Rompay KK (2016) Engineering Paper-Based Sensors for Zika Virus. Trends Mol. Med 22(7):529-530.	2016	Editorial	Diagnosis	United States
Meaney-Delman D, et al. (2016) Zika Virus and Pregnancy What Obstetric Health Care Providers Need to Know. Obstet. Gynecol. 127(4):642-648.	2016	Editorial	Clinical Management	United States
Meaney-Delman D, et al. (2016) Zika Virus Infection Among US Pregnant Travelers - August 2015-February 2016. MMWR-Morb. Mortal. Wkly. Rep. 65(8):211-214.	2016	Article	Surveillance	United States
Mecharles S, et al. (2016) Acute myelitis due to Zika virus infection. Lancet 387(10026):1481-1481.	2016	Editorial	Clinical Manifestations	France
Meda N, Salinas S, Kagone T, Simonin Y, & Van de Perre P (2016) Zika virus epidemic: Africa should not be neglected. Lancet 388(10042):337-338.	2016	Letter	Public Health	France
Melo ASO, et al. (2016) Zika virus intrauterine infection causes fetal brain abnormality and microcephaly: tip of the iceberg? Ultrasound Obstet. Gynecol. 47(1):6-7.	2016	Editorial	Neuroimaging	Brazil
Messina JP, et al. (2016) Mapping global environmental suitability for Zika virus. Elife 5.	2016	Article	Epidemiology	United States
Minassian ML (2016) Zika virus: chronicle of an "unexpected'' pandemic. Rev. Argent. Microbiol. 48(2):97-99.	2016	Editorial	Viewpoint	Argentina
Miner JJ & Diamond MS (2016) Understanding How Zika Virus Enters and Infects Neural Target Cells. Cell Stem Cell 18(5):559-560.	2016	Editorial	CNS development and microcephaly	United States
Miner JJ, et al. (2016) Zika Virus Infection during Pregnancy in Mice Causes Placental Damage and Fetal Demise. Cell 165(5):1080-1090.	2016	Article	Animal model of infection	United States
Mlakar J, et al. (2016) Zika Virus Associated with Microcephaly. N. Engl. J. Med. 374(10):951-958.	2016	Article	CNS development and microcephaly	Slovenia
Molnar Z & Kennedy S (2016) Risks of Zika virus during the first trimester of pregnancy. Nat. Rev. Neurol. 12(6):315-U313.	2016	Editorial	CNS development and microcephaly	United Kingdom
Mor G (2016) Placental Inflammatory Response to Zika Virus may Affect Fetal Brain Development. Am. J. Reprod. Immunol. 75(4):421-422.	2016	Editorial	CNS development and microcephaly	United States
Moron AF, et al. (2016) Microcephaly associated with maternal Zika virus infection. Bjog 123(8):1265-1269.	2016	Article	CNS development and microcephaly	United States
Mouchtouri VA & Hadjichristodoulou C (2016) European Union SHIPSAN ACT Joint Action publishes interim guidance on maritime transport and Zika virus disease. Eurosurveillance 21(16):61-61.	2016	News	Surveillance	Greece
Musso D (2015) Zika Virus Transmission from French Polynesia to Brazil. Emerg. Infect. Dis 21(10):1887-1887.	2015	Letter	Epidemiology	French Polynesia
Musso D (2016) Emergence of the virus Zika : do not mix up detection of antibody during ancient studies and actual circulation. Virologie 20(3):145-146.	2016	Editorial	Diagnosis	French Polynesia
Musso D & Baud D (2016) Zika virus: time to move from case reports to case control. Lancet Infect. Dis. 16(6):620-621.	2016	Editorial	Viewpoint	Switzerland
Musso D & Gubler DJ (2016) Zika Virus. Clin. Microbiol. Rev. 29(3):487-524.	2016	Review	Virology and Pathogenicity	Singapore
Musso D, Baud D, & Gubler DJ (2016) Zika virus: what do we know? Clin. Microbiol. Infect. 22(6):494-496.	2016	Editorial	Viewpoint	Singapore
Musso D, Cao-Lormeau V, & Gubler DJ (2015) Zika virus: following the path of dengue and chikungunya? Lancet 386(9990):243-244.	2015	Letter	Epidemiology	Singapore
Musso D, et al. (2014) Potential for Zika virus transmission through blood transfusion demonstrated during an outbreak in French Polynesia, November 2013 to February 2014. Eurosurveillance 19(14):6-8.	2014	Communications	Dynamics of Transmission	French Polynesia
Musso D, et al. (2015) Detection of Zika virus in saliva. J. Clin. Virol. 68:53-55.	2015	Article	Dynamics of Transmission	French Polynesia
Musso D, et al. (2015) Potential Sexual Transmission of Zika Virus. Emerg. Infect. Dis 21(2):359-361.	2015	Article	Dynamics of Transmission	French Polynesia
Musso D, Nilles EJ, & Cao-Lormeau VM (2014) Rapid spread of emerging Zika virus in the Pacific area. Clin. Microbiol. Infect. 20(10):O595-O596.	2014	Article	Epidemiology	French Polynesia
Musso D, Stramer SL, Busch MP, Dis AT-T, & Int Soc Blood Transfusion W (2016) Zika virus: a new challenge for blood transfusion. Lancet 387(10032):1993-1994.	2016	Letter	Public Health	United States
Nabel GJ & Zerhouni EA (2016) Once and future epidemics: Zika virus emerging. Sci. Transl. Med. 8(330):3.	2016	Editorial	Vaccine development	United States
Nah K, et al. (2016) Estimating risks of importation and local transmission of Zika virus infection. PeerJ 4:15.	2016	Article	Epidemiology	Japan
Nguyen HN, Qian XY, Song HJ, & Ming GL (2016) Neural stem cells attacked by Zika virus. Cell Res. 26(7):753-754.	2016	Editorial	Animal model of infection	United States
Nhan TX & Musso D (2015) Emergence of Zika virus. Virologie 19(5):225-235.	2015	Review	Virology and Pathogenicity	French Polynesia
Nicastri E, Castilletti C, Di Caro A, Capobianchi MR, & Ippolito G (2016) Diagnosis of Zika virus infection in pregnant women travelling to or residing in endemic areas. Lancet Infect. Dis. 16(7):771-772.	2016	Letter	Public Health	Italy
Nielsen KK & Bygbjerg IC (2016) Zika virus and hyperglycaemia in pregnancy. Lancet 387(10030):1812-1812.	2016	Letter	Clinical Management	Denmark
Nishiura H, et al. (2016) A theoretical estimate of the risk of microcephaly during pregnancy with Zika virus infection. Epidemics 15:66-70.	2016	Article	Epidemiology	Japan
Nishiura H, Kinoshita R, Mizumoto K, Yasuda Y, & Nah K (2016) Transmission potential of Zika virus infection in the South Pacific. Int. J. Infect. Dis. 45:95-97.	2016	Article	Epidemiology	Japan
Nishiura H, Mizumoto K, Villamil-Gomez WE, & Rodriguez-Morales AJ (2016) Preliminary estimation of the basic reproduction number of Zika virus infection during Colombia epidemic, 2015-2016. Travel Med. Infect. Dis. 14(3):274-276.	2016	Letter	Epidemiology	Colombia
Nowakowski TJ, et al. (2016) Expression Analysis Highlights AXL as a Candidate Zika Virus Entry Receptor in Neural Stem Cells. Cell Stem Cell 18(5):591-596.	2016	Article	Cell based assay	United States
Nunes ML, et al. (2016) Microcephaly and Zika virus: a clinical and epidemiological analysis of the current outbreak in Brazil. J. Pediatr. 92(3):230-240.	2016	Review	Epidemiology	Brazil
O'Dowd A (2016) UK is safe from Zika virus and is helping towards a vaccine, MPs hear. BMJ-British Medical Journal 352:1.	2016	News	Public Health	United Kingdom
O'Dowd A (2016) UK records four cases of Zika virus in past six weeks. BMJ-British Medical Journal 352:1.	2016	News	Public Health	United Kingdom
O'Malley PA (2016) Zika Virus What We Know and Do Not Know. Clin. Nurse Spec. 30(4):194-197.	2016	Article	Clinical Management	United States
Oduyebo T, et al. (2016) Update: Interim Guidelines for Health Care Providers Caring for Pregnant Women and Women of Reproductive Age with Possible Zika Virus Exposure - United States, 2016. MMWR-Morb. Mortal. Wkly. Rep. 65(5):122-127.	2016	Article	Clinical Management	United States
Oehler E, et al. (2014) Zika virus infection complicated by Guillain-Barre syndrome - case report, French Polynesia, December 2013. Eurosurveillance 19(9):4-6.	2014	Article	Case Report	French Polynesia
Ogden SC, Hammack C, & Tang HL (2016) Zika virus and neural developmental defects: building a case for a cause. Sci. China-Life Sci. 59(5):536-538.	2016	Editorial	Viewpoint	United States
Olson CK, et al. (2016) Preventing Transmission of Zika Virus in Labor and Delivery Settings Through Implementation of Standard Precautions - United States, 2016. MMWR-Morb. Mortal. Wkly. Rep. 65(11):290-292.	2016	Article	Surveillance	United States
Olson JG, Ksiazek TG, Suhandiman, & Triwibowo (1981) ZIKA VIRUS, A CAUSE OF FEVER IN CENTRAL JAVA, INDONESIA. Trans. Roy. Soc. Trop. Med. Hyg. 75(3):389-393.	1981	Article	Epidemiology	Indonesia
Ong CW (2016) Zika virus: an emerging infectious threat. Intern. Med. J. 46(5):525-530.	2016	Editorial	Clinical Management	Australia
Orsborne J, et al. (2016) Personal Protection of Permethrin-Treated Clothing against Aedes aegypti, the Vector of Dengue and Zika Virus, in the Laboratory. PLoS One 11(5):18.	2016	Article	Chemical strategies to control mosquito-borne viruses	United Kingdom
Oster AM, et al. (2016) Interim Guidelines for Prevention of Sexual Transmission of Zika Virus - United States, 2016. MMWR-Morb. Mortal. Wkly. Rep. 65(5):120-121.	2016	Article	Dynamics of Transmission	United States
Oster AM, et al. (2016) Update: Interim Guidance for Prevention of Sexual Transmission of Zika Virus - United States, 2016. MMWR-Morb. Mortal. Wkly. Rep. 65(12):323-325.	2016	Article	Dynamics of Transmission	United States
Paixao ES & Rodrigues LC (2016) What we need to know about Zika virus. Br. J. Hosp. Med. 77(3):124-125.	2016	Editorial	Viewpoint	United Kingdom
Palacios R, Poland GA, & Kalil J (2016) Another emerging arbovirus, another emerging vaccine: Targeting Zika virus. Vaccine 34(20):2291-2293.	2016	Editorial	Vaccine development	Brazil
Palomo AM (2016) Zika virus: An international emergency? J. Public Health Policy 37(2):133-135.	2016	Editorial	Viewpoint	Mexico
Papageorghiou AT, et al. (2016) ISUOG Interim Guidance on ultrasound for Zika virus infection in pregnancy: information for healthcare professionals. Ultrasound Obstet. Gynecol. 47(4):530-532.	2016	Editorial	Clinical Management	United States
Pardee K, et al. (2016) Rapid, Low-Cost Detection of Zika Virus Using Programmable Biomolecular Components. Cell 165(5):1255-1266.	2016	Article	Diagnosis	United States
Passi GR (2016) THE ZIKA VIRUS AND CONGENITAL MICROCEPHALY. Indian Pediatrics 53(2):177-177.	2016	News	Viewpoint	India
Passi GR (2016) ZIKA VIRUS VACCINE FROM INDIA. Indian Pediatrics 53(3):267-267.	2016	News	Vaccine development	India
Pastula DM, Smith DE, Beckham JD, & Tyler KL (2016) Four emerging arboviral diseases in North America: Jamestown Canyon, Powassan, chikungunya, and Zika virus diseases. J. Neurovirol. 22(3):257-260.	2016	Review	Epidemiology	United States
Paz S & Semenza JC (2016) El Nino and climate change-contributing factors in the dispersal of Zika virus in the Americas? Lancet 387(10020):745-745.	2016	Letter	Climate change	Sweden
Perez S, et al. (2016) Confirmed case of Zika virus congenital infection, Spain, March 2016. Eurosurveillance 21(24):1-4.	2016	Article	Case Report	Spain
Perkasa A, et al. (2016) Isolation of Zika Virus from Febrile Patient, Indonesia. Emerg. Infect. Dis 22(5):924-925.	2016	Letter	Epidemiology	Indonesia
Perret C (2016) Zika virus, guilty or innocent? Rev. Chil. Infectol. 33(2):187-188.	2016	Editorial	Viewpoint	Chile
Pessoa R, et al. (2016) Investigation Into an Outbreak of Dengue-like Illness in Pernambuco, Brazil, Revealed a Cocirculation of Zika, Chikungunya, and Dengue Virus Type 1. Medicine 95(12):9.	2016	Article	Epidemiology	Brazil
Petersen E, et al. (2016) Rapid Spread of Zika Virus in The Americas - Implications for Public Health Preparedness for Mass Gatherings at the 2016 Brazil Olympic Games. Int. J. Infect. Dis. 44:11-15.	2016	Review	Public Health	United Kingdom
Petersen EE, et al. (2016) Interim Guidelines for Pregnant Women During a Zika Virus Outbreak - United States, 2016. MMWR-Morb. Mortal. Wkly. Rep. 65(2):30-33.	2016	Editorial	Clinical Management	United States
Petersen EE, et al. (2016) Update: Interim Guidance for Health Care Providers Caring for Women of Reproductive Age with Possible Zika Virus Exposure - United States, 2016. MMWR-Morb. Mortal. Wkly. Rep. 65(12):315-322.	2016	Article	Clinical Management	United States
Petersen LR, Jamieson DJ, & Honein MA (2016) Zika Virus REPLY. N. Engl. J. Med. 375(3):294-295.	2016	Letter	Viewpoint	United States
Petersen LR, Jamieson DJ, Powers AM, & Honein MA (2016) Zika Virus. N. Engl. J. Med. 374(16):1552-1563.	2016	Review	Virology and Pathogenicity	United States
Picone O, et al. (2016) Zika virus infection during pregnancy. J. Gynecol. Obstet. Biol. Reprod. 45(5):415-423.	2016	Article	Clinical Management	France
Pillet S (2009) Infection with Zika virus: recent epidemic in the Islands of Yap (Micronesia). Virologie 13(3):183-184.	2009	News	Surveillance	France
Pinto VL, Luz K, Parreira R, & Ferrinho P (2015) Zika Virus: A Review to Clinicians. Acta Medica Port. 28(6):760-765.	2015	Article	Clinical Manifestations	Portugal
Pitanguy J (2016) Women's reproductive rights and the Zika virus epidemic. Cad. Saude Publica 32(5):3.	2016	Editorial	Public Health	Brazil
Plourde AR & Bloch EM (2016) A Literature Review of Zika Virus. Emerg. Infect. Dis 22(7):1185-1192.	2016	Review	Virology and Pathogenicity	United States
Priyamvada L, et al. (2016) Human antibody responses after dengue virus infection are highly cross-reactive to Zika virus. Proc. Natl. Acad. Sci. U. S. A. 113(28):7852-7857.	2016	Article	Host immune response to infection	United States
Pylro VS, et al. (2016) ZIKV - CDB: A Collaborative Database to Guide Research Linking SncRNAs and ZIKA Virus Disease Symptoms. Plos Neglect. Trop. Dis. 10(6):9.	2016	Article	Computer-assisted approaches	Brazil
Qin XF (2016) Understanding the pathogenic evolution of Zika virus. Sci. China-Life Sci. 59(7):737-739.	2016	Editorial	Virology and Pathogenicity	China
Quicke KM, et al. (2016) Zika Virus Infects Human Placental Macrophages. Cell Host Microbe 20(1):83-90.	2016	Article	Virology and Pathogenicity	United States
Rabe IB, et al. (2016) Interim Guidance for Interpretation of Zika Virus Antibody Test Results. MMWR-Morb. Mortal. Wkly. Rep. 65(21):543-546.	2016	Article	Diagnosis	United States
Rafiei N, Hajkowicz K, Redmond A, & Taylor C (2016) First report of Zika virus infection in a returned traveller from the Solomon Islands. Med. J. Aust. 204(5):186-186.	2016	Editorial	Case Report	Australia
Rasmussen SA, Jamieson DJ, Honein MA, & Petersen LR (2016) Zika Virus and Birth Defects - Reviewing the Evidence for Causality. N. Engl. J. Med. 374(20):1981-1987.	2016	Review	Epidemiology	United States
Rathore MH (2016) Zika Virus-Pediatricians Be Aware. Pediatr. Rev. 37(4):133-134.	2016	Editorial	Viewpoint	United States
Reagan RL & Brueckner AL (1953) COMPARISON BY ELECTRON MICROSCOPY OF THE NTAYA AND ZIKA VIRUSES. Texas Reports on Biology and Medicine 11(2):347-351.	1953	Article	Viral Structure	United States
Reefhuis J, et al. (2016) Projecting Month of Birth for At-Risk Infants after Zika Virus Disease Outbreaks. Emerg. Infect. Dis 22(5):828-832.	2016	Article	Epidemiology	United States
Reisch MS (2016) Containing the Zika virus. Chem. Eng. News 94(9):29-30.	2016	Article	Chemical strategies to control mosquito-borne viruses	United States
Reusken C, et al. (2016) Longitudinal follow-up of Zika virus RNA in semen of a traveller returning from Barbados to the Netherlands with Zika virus disease, March 2016. Eurosurveillance 21(23):6-9.	2016	Article	Epidemiology	The Netherlands
Reyna-Villasmil E, Lopez-Sanchez G, & Santos-Bolivar J (2016) Guillain-Barre syndrome due to Zika virus during pregnancy. Med. Clin. 146(7):331-332.	2016	Letter	Clinical Manifestations	Venezuela
Ribeiro GS & Kitron U (2016) Zika virus pandemic: a human and public health crisis. Rev. Soc. Bras. Med. Trop. 49(1):1-3.	2016	Editorial	Public Health	Brazil
Rios-Gonzalez CM & Escobar-Salinas JS (2016) Pregnancy and Zika virus infection: an emerging problem in Paraguayan public health. Pediatria-Asuncion 43(1):77-78.	2016	Editorial	Public Health	Paraguay
Roa M (2016) Zika virus outbreak: reproductive health and rights in Latin America. Lancet 387(10021):843-843.	2016	Letter	Public Health	Spain
Robinson JK (2016) Zika Virus. JAMA Dermatol. 152(6):693-693.	2016	Editorial	Clinical Manifestations	United States
Rodrigues LC (2016) Microcephaly and Zika virus infection. Lancet 387(10033):2070-2072.	2016	Editorial	Viewpoint	United Kingdom
Rodriguez-Morales AJ, Bandeira AC, & Franco-Paredes C (2016) The expanding spectrum of modes of transmission of Zika virus: a global concern. Ann. Clin. Microbiol. Antimicrob. 15:2.	2016	Editorial	Dynamics of Transmission	United States
Rolfe AJ, et al. (2016) Bioinformatic analysis reveals the expression of unique transcriptomic signatures in Zika virus infected human neural stem cells. Cell Biosci. 6:13.	2016	Article	Computer-assisted approaches	United States
Roth A, et al. (2014) Concurrent outbreaks of dengue, chikungunya and Zika virus infections - an unprecedented epidemic wave of mosquito-borne viruses in the Pacific 2012-2014. Eurosurveillance 19(41):2-9.	2014	Communications	Surveillance	New Caledonia
Roure S, de Ory F, & Matas L (2016) Infection imported virus Zika in an area settled by Aedes albopictus. Med. Clin. 146(7):332-333.	2016	Letter	Epidemiology	Spain
Rowland A, Washington CI, Sheffield JS, Pardo-Villamizar CA, & Segars JH (2016) Zika virus infection in semen: a call to action and research. J. Assist. Reprod. Genet. 33(4):435-437.	2016	Editorial	Dynamics of Transmission	United States
Roze B, et al. (2016) Zika virus detection in cerebrospinal fluid from two patients with encephalopathy, Martinique, February 2016. Eurosurveillance 21(16):5-8.	2016	Article	Case Report	France
Roze B, et al. (2016) Zika virus detection in urine from patients with Guillain-Barre syndrome on Martinique, January 2016. Eurosurveillance 21(9):8-11.	2016	Article	Case Report	France
Rubin EJ, Greene MF, & Baden LR (2016) Zika Virus and Microcephaly. N. Engl. J. Med. 374(10):984-985.	2016	Editorial	Viewpoint	United States
Saade GR (2016) Asymptomatic pregnant women returning to the United States from countries experiencing a Zika virus outbreak should be tested for Zika virus : FOR: Importance of identification in ALL pregnant women. Bjog 123(8):1272-1272.	2016	Editorial	Public Health	United States
Sadovsky Y, Clifton VL, & Knofler M (2016) Editorial: ZIKA virus and placenta. Placenta 40:A1-A1.	2016	Editorial	Viewpoint	United States
Sahiner F (2016) Global Spread of Zika Virus Epidemic: Current Knowledges and Uncertainties. Mikrobiyol. Bul. 50(2):333-351.	2016	Review	Virology and Pathogenicity	Turkey
Sahiner F, Sig AK, Savasci U, & Tekin K (2016) Zika virus infections in pregnancy: epidemics and case management. Cukurova Med. J. 41(1):143-151.	2016	Review	Clinical Management	Turkey
Saiz JC, et al. (2016) Zika Virus: the Latest Newcomer. Front. Microbiol. 7:19.	2016	Review	Virology and Pathogenicity	Spain
Salinas S, et al. (2016) Zika virus An emerging threat. M S-Med. Sci. 32(4):378-386.	2016	Review	Virology and Pathogenicity	France
Salvador FS & Fujita DM (2016) Entry routes for Zika virus in Brazil after 2014 world cup: New possibilities. Travel Med. Infect. Dis. 14(1):49-51.	2016	Letter	Epidemiology	Brazil
Samarasekera U & Triunfol M (2016) Concern over Zika virus grips the world. Lancet 387(10018):521-524.	2016	Editorial	Public Health	Brazil
Sampathkumar P & Sanchez JL (2016) Zika Virus in the Americas: A Review for Clinicians. Mayo Clin. Proc. 91(4):514-521.	2016	Review	Clinical Management	United States
Sarmiento-Ospina A, Vasquez-Serna H, Jimenez-Canizales CE, Villamil-Gomez WE, & Rodriguez-Morales AJ (2016) Zika virus associated deaths in Colombia. Lancet Infect. Dis. 16(5):523-524.	2016	Letter	Epidemiology	Colombia
Sarno M, et al. (2016) Zika Virus Infection and Stillbirths: A Case of Hydrops Fetalis, Hydranencephaly and Fetal Demise. Plos Neglect. Trop. Dis. 10(2):5.	2016	Article	Case Report	Brazil
Savidis G, et al. (2016) Identification of Zika Virus and Dengue Virus Dependency Factors using Functional Genomics. Cell Reports 16(1):232-246.	2016	Article	Genomics / Sequencing	United States
Savidis G, et al. (2016) The IFITMs Inhibit Zika Virus Replication. Cell Reports 15(11):2323-2330.	2016	Article	Virus inhibitors	United States
Scheuermann RH & Viral Genome Annotation Stand W (2016) Zika virus: designate standardized names. Nature 531(7593):173-173.	2016	Letter	Virology and Pathogenicity	United States
Schoffel N, Bendels MHK, Bauer J, Bruggmann D, & Groneberg DA (2016) Zika virus. Clinical implications regarding the current Zika virus outbreak. Zentralblatt Arb. Arb. Ergon. 66(3):156-158.	2016	Article	Clinical Management	Germany
Schuler-Faccini L, et al. (2016) Possible Association Between Zika Virus Infection and Microcephaly - Brazil, 2015. MMWR-Morb. Mortal. Wkly. Rep. 65(3):59-62.	2016	Article	Epidemiology	Brazil
Schuler-Faccini L, et al. (2016) Zika Virus: A New Human Teratogen? Implications for Women of Reproductive Age. Clin. Pharmacol. Ther. 100(1):28-30.	2016	Editorial	Clinical Management	Brazil
Scully C & Robinson A (2016) Check before you travel: Zika virus - another emerging global health threat. Br. Dent. J. 220(5):265-267.	2016	Article	Clinical Management	Singapore
Shah A & Kumar A (2016) Zika Virus Infection and Development of a Murine Model. Neurotox. Res. 30(2):131-134.	2016	Editorial	Animal model of infection	United States
Shakib K (2016) Epidemic of Zika virus and maxillofacial surgery. Br. J. Oral Maxillofac. Surg. 54(4):355-357.	2016	Editorial	Clinical Management	United Kingdom
Shakir R (2016) Neurological expertise is essential for Zika virus infection. Lancet Neurol. 15(4):353-354.	2016	Letter	Clinical Management	United Kingdom
Shan C, et al. (2016) An Infectious cDNA Clone of Zika Virus to Study Viral Virulence, Mosquito Transmission, and Antiviral Inhibitors. Cell Host Microbe 19(6):891-900.	2016	Article	Reverse genetic Tools	United States
Shan C, et al. (2016) Zika Virus: Diagnosis, Therapeutics, and Vaccine. ACS Infect. Dis. 2(3):170-172.	2016	Editorial	Viewpoint	United States
Sheffield JS (2016) Asymptomatic pregnant women returning to the United States from countries experiencing a Zika virus outbreak should be tested for Zika virus: AGAINST: Not so fast. Bjog 123(8):1272-1272.	2016	Editorial	Viewpoint	United States
Shen S, et al. (2016) Phylogenetic analysis revealed the central roles of two African countries in the evolution and worldwide spread of Zika virus. Virol. Sin. 31(2):118-130.	2016	Article	Genomics / Sequencing	China
Shrivastava SR, Shrivastava PS, & Ramasamy J (2016) Standardized management of Zika virus infection during pregnancy. Annals of Tropical Medicine and Public Health 9(4):217-218.	2016	Editorial	Clinical Management	India
Shuaib W, Stanazai H, Abazid AG, & Mattar AA (2016) Re-Emergence of Zika Virus: A Review on Pathogenesis, Clinical Manifestations, Diagnosis, Treatment, and Prevention. American Journal of Medicine 129(8).	2016	Review	Clinical Management	United States
Sikka V, et al. (2016) The emergence of zika virus as a global health security threat: A review and a consensus statement of the INDUSEM Joint working Group (JWG). J. Glob. Insect. Dis. 8(1):3-15.	2016	Review	Clinical Management	United States
Silva A, Moreira JM, Romanelli RMC, & Teixeira AL (2016) Zika virus challenges for neuropsychiatry. Neuropsychiatr. Dis. Treat. 12:1747-1760.	2016	Review	Clinical Manifestations	United States
Simeone RM, et al. (2016) Possible Zika Virus Infection Among Pregnant Women - United States and Territories, May 2016. MMWR-Morb. Mortal. Wkly. Rep. 65(20):514-519.	2016	Article	Epidemiology	United States
Simkiss D (2016) Zika Virus. J. Trop. Pediatr. 62(1):1-2.	2016	Editorial	Viewpoint	United Kingdom
Simoes R, et al. (2016) Zika virus infection and pregnancy. Rev. Assoc. Med. Bras. 62(2):108-115.	2016	Editorial	Clinical Management	Brazil
Siqueira WL, Moffa EB, Mussi MCM, & Machado M (2016) Zika virus infection spread through saliva - a truth or myth? Braz. Oral Res. 30(1):3.	2016	Article	Viewpoint	Brazil
Sirohi D, et al. (2016) The 3.8 angstrom resolution cryo-EM structure of Zika virus. Science 352(6284):467-470.	2016	Article	Viral structure	United States
Slavov SN, Otaguiri KK, Kashima S, & Covas DT (2016) Overview of Zika virus (ZIKV) infection in regards to the Brazilian epidemic. Brazilian J. Med. Biol. Res. 49(5):11.	2016	Article	Epidemiology	Brazil
Smith DW & Mackenzie J (2016) Zika virus and Guillain-Barre syndrome: another viral cause to add to the list. Lancet 387(10027):1486-1488.	2016	Editorial	Clinical Manifestations	Australia
Soc Maternal-Fetal Med SP (2016) Ultrasound screening for fetal microcephaly following Zika virus exposure. Am. J. Obstet. Gynecol. 214(6):B2-B4.	2016	Editorial	Clinical Management	United States
Solomon T, Baylis M, & Brown D (2016) Zika virus and neurological disease-approaches to the unknown. Lancet Infect. Dis. 16(4):402-404.	2016	Editorial	Public Health	United Kingdom
Song H, Qi JX, Haywood J, Shi Y, & Gao GF (2016) Zika virus NS1 structure reveals diversity of electrostatic surfaces among flaviviruses. Nat. Struct. Mol. Biol. 23(5):456-458.	2016	Article	Viral structure	China
Southwell BG, Dolina S, Jimenez-Magdaleno K, Squiers LB, & Kelly BJ (2016) Zika Virus-Related News Coverage and Online Behavior, United States, Guatemala, and Brazil. Emerg. Infect. Dis 22(7):1320-1321.	2016	Letter	News coverage and social media	United States
Spong CY (2016) Understanding Zika virus pathogenesis: an interview with Catherine Spong. BMC Med. 14:4.	2016	Editorial	Epidemiology	United States
Stamm LV (2016) Zika Virus in the Americas An Obscure Arbovirus Comes Calling. JAMA Dermatol. 152(6):621-622.	2016	Editorial	Viewpoint	United States
Staples JE, et al. (2016) Interim Guidelines for the Evaluation and Testing of Infants with Possible Congenital Zika Virus Infection - United States, 2016. MMWR-Morb. Mortal. Wkly. Rep. 65(3):63-67.	2016	Article	Clinical Management	United States
Steele RW (2016) Zika Virus: An Explosive Pandemic and a New TORCH Agent. Clin. Pediatr. 55(8):698-700.	2016	Editorial	Clinical Management	Australia
Stratton SJ (2016) Zika Virus Association with Microcephaly: The Power for Population Statistics to Identify Public Health Emergencies. Prehospital Disaster Med. 31(2):119-120.	2016	Editorial	Epidemiology	United States
Summers DJ, Acosta RW, & Acosta AM (2015) Zika Virus in an American Recreational Traveler. J. Travel Med. 22(5):338-340.	2015	Article	Surveillance	United States
Suter MA & Aagaard KM (2016) DISEASE WATCH Zika virus - placental passage and permissivity for infection. Nat. Rev. Endocrinol. 12(8):437-U414.	2016	Editorial	Animal model of infection	United States
Swannell C (2016) New evidence suggests Zika virus can cross placental barrier. Med. J. Aust. 204(4):140-140.	2016	News	Dynamics of Transmission
Tang HL, et al. (2016) Zika Virus Infects Human Cortical Neural Progenitors and Attenuates Their Growth. Cell Stem Cell 18(5):587-590.	2016	Article	CNS development and microcephaly	United States
Tappe D, et al. (2014) First case of laboratory-confirmed Zika virus infection imported into Europe, November 2013. Eurosurveillance 19(4):12-15.	2014	Communications	Case Report	Germany
Tappe D, et al. (2015) Acute Zika Virus Infection after Travel to Malaysian Borneo, September 2014. Emerg. Infect. Dis 21(5):911-913.	2015	Letter	Surveillance	Germany
Tappe D, et al. (2016) Cytokine kinetics of Zika virus-infected patients from acute to reconvalescent phase. Med. Microbiol. Immunol. 205(3):269-273.	2016	Article	Host immune response to infection	Germany
Taylor KA & Paterson BJ (2016) Zika virus from a Pacific perspective: What are the risks to Australians? Travel Med. Infect. Dis. 14(2):159-161.	2016	Letter	Epidemiology	Australia
Teixeira MG, Costa MDN, de Oliveira WK, Nunes ML, & Rodrigues LC (2016) The Epidemic of Zika Virus-Related Microcephaly in Brazil: Detection, Control, Etiology, and Future Scenarios. Am. J. Public Health 106(4):601-605.	2016	Article	Epidemiology	Brazil
Tepper NK, et al. (2016) Estimating Contraceptive Needs and Increasing Access to Contraception in Response to the Zika Virus Disease Outbreak - Puerto Rico, 2016. MMWR-Morb. Mortal. Wkly. Rep. 65(12):311-314.	2016	Article	Public Health	United States
Thomas DL, et al. (2016) Local Transmission of Zika Virus - Puerto Rico, November 23, 2015-January 28, 2016. MMWR-Morb. Mortal. Wkly. Rep. 65(6):154-158.	2016	Article	Epidemiology	Puerto Rico
Tian HL, et al. (2016) The crystal structure of Zika virus helicase: basis for antiviral drug design. Protein Cell 7(6):450-454.	2016	Letter	Viral structure	China
Tjan R (2016) Global emergence of Zika virus. Universa Med. 35(1):1-2.	2016	Editorial	Viewpoint	Indonesia
Todd B (2016) Zika Virus: An Unfolding Epidemic. Am. J. Nurs. 116(4):59-60.	2016	Editorial	Viewpoint	United States
Tognarelli J, et al. (2016) A report on the outbreak of Zika virus on Easter Island, South Pacific, 2014. Arch. Virol. 161(3):665-668.	2016	Article	Epidemiology	Chile
Torjesen I (2016) Zika virus outbreaks prompt warnings to pregnant women. BMJ-British Medical Journal 352:2.	2016	News	Public Health	United Kingdom
Traynor K (2016) Public health officials alarmed at spread of Zika virus. Am. J. Health-Syst. Pharm. 73(8):508-509.	2016	News	Public Health	United States
Tridane A, El Khajah A, & Ali BR (2016) The possible threat of Zika virus in the Middle East. Travel Med. Infect. Dis. 14(3):277-278.	2016	Letter	Surveillance	United Arab Emirates
Trilla A & Vilella A (2016) The Zika virus out of America. Med. Clin. 146(7):308-310.	2016	Editorial	Viewpoint	Spain
Tsankova GS, Kasimova Z, Todorova TT, Avdzhiyska M, & Tsankova D (2016) OUTBREAK OF ZIKA VIRUS DISEASE AND ITS COMPLICATIONS. J. Imab 22(2):1136-1138.	2016	Article	Public Health	Bulgaria
Turmel JM, et al. (2016) Late sexual transmission of Zika virus related to persistence in the semen. Lancet 387(10037):2501-2501.	2016	Letter	Dynamics of Transmission	France
Vahlne A (2016) How Zika virus made the transition from being a virtually unknown virus to a high-profile public health threat. Acta Paediatr. 105(7):728-729.	2016	Editorial	Viewpoint	Sweden
Valero N (2015) Zika virus: Another emerging arbovirus in Venezuela? Invest. Clin. 56(3):241-242.	2015	Editorial	Public Health	Venezuela
Van Esbroeck M, Meersman K, Michiels J, Arien KK, & Van den Bossche D (2016) Letter to the editor: Specificity of Zika virus ELISA: interference with malaria. Eurosurveillance 21(21):32-33.	2016	Letter	Diagnosis	Belgium
van Hemert F & Berkhout B (2016) Nucleotide composition of the Zika virus RNA genome and its codon usage. Virol. J. 13:9.	2016	Article	Genomics / Sequencing	The Netherlands
van Vuren PJ, et al. (2016) Is South Africa at risk for Zika virus disease? SAMJ S. Afr. Med. J. 106(3):232-233.	2016	Editorial	Viewpoint	South Africa
Vasquez AM, Sapiano MRP, Basavaraju SV, Kuehnert MJ, & Rivera-Garcia B (2016) Survey of Blood Collection Centers and Implementation of Guidance for Prevention of Transfusion-Transmitted Zika Virus Infection Puerto Rico, 2016. Am. J. Transplant. 16(8):2487-2490.	2016	Editorial	Dynamics of Transmission	Puerto Rico
Ventura CV, et al. (2016) Ophthalmological findings in infants with microcephaly and presumable intra-uterus Zika virus infection. Arq. Bras. Oftalmol. 79(1):1-3.	2016	Article	Clinical Manifestations	Brazil
Ventura CV, Maia M, Bravo-Filho V, Gois AL, & Belfort R (2016) Zika virus in Brazil and macular atrophy in a child with microcephaly. Lancet 387(10015):228-228.	2016	Article	Clinical Manifestations	Brazil
Venturi G, et al. (2016) Authors' reply: diagnostic challenges to be considered regarding Zika virus in the context of the presence of the vector Aedes albopictus in Europe. Eurosurveillance 21(10):29-30.	2016	Letter	Diagnosis	Italy
Villamil-Gomez WE, et al. (2016) Diagnosis, management and follow-up of pregnant women with Zika virus infection: A preliminary report of the ZIKERNCOL cohort study on Sincelejo, Colombia. Travel Med. Infect. Dis. 14(2):155-158.	2016	Letter	Clinical Management	Colombia
Voelker R (2014) Zika Virus Strikes French Polynesia. JAMA-J. Am. Med. Assoc. 312(4):329-329.	2014	News	Epidemiology
Vorou R (2016) Letter to the editor: diagnostic challenges to be considered regarding Zika virus in the context of the presence of the vector Aedes albopictus in Europe. Eurosurveillance 21(10):27-28.	2016	Letter	Diagnosis	Greece
Vorou R (2016) Zika virus, vectors, reservoirs, amplifying hosts, and their potential to spread worldwide: what we know and what we should investigate urgently. Int. J. Infect. Dis. 48:85-90.	2016	Review	Vector competence	Greece
Vouga M, Musso D, Panchaud A, & Baud D (2016) Clinical management of pregnant women exposed to Zika virus. Lancet Infect. Dis. 16(7):773-773.	2016	Letter	Clinical Management	Switzerland
Vouga M, Musso D, Van Mieghem T, & Baud D (2016) CDC guidelines for pregnant women during the Zika virus outbreak. Lancet 387(10021):843-844.	2016	Letter	Clinical Management	Switzerland
Waddell LA & Greig JD (2016) Y Scoping Review of the Zika Virus Literature. PLoS One 11(5):45.	2016	Review	Bibliometrics	Canada
Waehre T, Maagard A, Tappe D, Cadar D, & Schmidt-Chanasit J (2014) Zika Virus Infection after Travel to Tahiti, December 2013. Emerg. Infect. Dis 20(8):1412-1414.	2014	Letter	Surveillance	Norway
Waggoner JJ, et al. (2016) Single-Reaction Multiplex Reverse Transcription PCR for Detection of Zika, Chikungunya, and Dengue Viruses. Emerg. Infect. Dis 22(7):1295-1297.	2016	Article	Diagnosis	United States
Waltz E (2016) GM mosquitoes fire first salvo against Zika virus. Nat. Biotechnol. 34(3):221-222.	2016	News	Vector competence
Wang L, et al. (2016) From Mosquitos to Humans: Genetic Evolution of Zika Virus. Cell Host Microbe 19(5):561-565.	2016	Editorial	Genomics / Sequencing	United States
Wang ZY, Wang PG, & An J (2016) Zika virus and Zika fever. Virol. Sin. 31(2):103-109.	2016	Review	Virology and Pathogenicity	China
Watrin L, et al. (2016) Guillain-Barre Syndrome (42 Cases) Occurring During a Zika Virus Outbreak in French Polynesia. Medicine 95(14):8.	2016	Article	Clinical Manifestations	France
Weaver SC, et al. (2016) Zika virus: History, emergence, biology, and prospects for control. Antiviral Res. 130:69-80.	2016	Review	Virology and Pathogenicity	United States
Werner H, et al. (2016) Intrauterine Zika virus infection and microcephaly: correlation of perinatal imaging and three-dimensional virtual physical models. Ultrasound Obstet. Gynecol. 47(5):657-660.	2016	Article	Neuroimaging	Brazil
Wikan N & Smith DR (2016) Zika virus: history of a newly emerging arbovirus. Lancet Infect. Dis. 16(7):E119-E126.	2016	Review	Epidemiology	Thailand
Wikan N, Suputtamongkol Y, Yoksan S, Smith DR, & Auewarakul P (2016) Immunological evidence of Zika virus transmission in Thailand. Asian Pac. J. Trop. Med. 9(2):136-139.	2016	Article	Diagnosis	Thailand
Wise J (2016) Study links Zika virus to Guillain-Barre syndrome. BMJ-British Medical Journal 352:1.	2016	News	Clinical Manifestations	United Kingdom
Witkin SS (2016) The Zika virus epidemic: professionals and the public search for answers. Bjog 123(8):1255-1255.	2016	Editorial	Public Health	United States
Wiwanitkit S & Wiwanitkit V (2016) Afebrile, asymptomatic and non thrombocytopenic Zika virus infection: don't miss it! Asian Pac. J. Trop. Med. 9(5):499-500.	2016	Letter	Clinical Manifestations	China
Wiwanitkit S & Wiwanitkit V (2016) Coinfection between dengue virus and Zika virus: A complex situation. Annals of Tropical Medicine and Public Health 9(4):302-303.	2016	Letter	Surveillance	China
Wiwanitkit S & Wiwanitkit V (2016) Predicted pattern of Zika virus infection distribution with reference to rainfall in Thailand. Asian Pac. J. Trop. Med. 9(7):698-699.	2016	Article	Computer-assisted approaches	China
Wiwanitkit S & Wiwanitkit V (2016) ZIka virus infection in Asia: Reappraisal on phylogenetic data of Asian lineage. Asian Pac. J. Trop. Med. 9(6):614-615.	2016	Letter	Epidemiology	China
Wiwanitkit V (2016) Placenta, Zika Virus Infection and Fetal Brain Abnormality. Am. J. Reprod. Immunol. 76(2):97-98.	2016	Letter	Virology and Pathogenicity	Thailand
Wiwanitkit V (2016) Zika virus infection spread through saliva. Braz. Oral Res. 30(1):1.	2016	Letter	Dynamics of Transmission	Thailand
Wiwanitkit V (2016) Zika virus infection: Control and prevention. J. Chin. Med. Assoc. 79(7):409-409.	2016	Letter	Surveillance	Thailand
Wiwanitkit V (2016) Zika virus transmission: What should we be concerned about apart from mosquito control. J. Formos. Med. Assoc. 115(8):684-684.	2016	Letter	Surveillance	Thailand
Wong PSJ, Li MZI, Chong CS, Ng LC, & Tan CH (2013) Aedes (Stegomyia) albopictus (Skuse): A Potential Vector of Zika Virus in Singapore. Plos Neglect. Trop. Dis. 7(8):5.	2013	Article	Vector competence	Singapore
Wong SSY (2016) Reply to comments on "Zika virus transmission: What to concern on its transmission apart from mosquito control" by Viroj Wiwanitkit. J. Formos. Med. Assoc. 115(8):685-686.	2016	Letter	Vector competence	Hong Kong
Wong SSY, Poon RWS, & Wong SCY (2016) Zika virus infection-the next wave after dengue? J. Formos. Med. Assoc. 115(4):226-242.	2016	Review	Epidemiology	Hong Kong
Wooton AK (2016) Zika Virus: An Emerging Threat to Travelers. JNP-J. Nurse Pract. 12(5):E237-E238.	2016	Editorial	Surveillance	United States
Wu KY, et al. (2016) Vertical transmission of Zika virus targeting the radial glial cells affects cortex development of offspring mice. Cell Res. 26(6):645-654.	2016	Article	CNS development and microcephaly	China
Xie XP, Shan C, & Shi PY (2016) Restriction of Zika Virus by Host Innate Immunity. Cell Host Microbe 19(5):566-567.	2016	Editorial	Host immune response to infection	United States
Yakob L & Walker T (2016) Alternative vector control methods to manage the Zika virus outbreak: more haste, less speed Reply. Lancet Glob. Health 4(6):E365-E366.	2016	Letter	Vector competence	United Kingdom
Yakob L & Walker T (2016) Zika virus outbreak in the Americas: the need for novel mosquito control methods. Lancet Glob. Health 4(3):E148-E149.	2016	Editorial	Vector competence	United Kingdom
Ye Q, et al. (2016) Genomic characterization and phylogenetic analysis of Zika virus circulating in the Americas. Infect. Genet. Evol. 43:43-49.	2016	Review	Genomics / Sequencing	China
Yoon HJ (2016) Advanced understandings for Zika virus. J. Korean Med. Assoc. 59(6):443-451.	2016	Article	Epidemiology	Korea
Yusuf M & Hussain HF (2016) Zika virus: Another alarming threat. J. Pak. Med. Assoc. 66(6):789-789.	2016	Letter	Surveillance	Pakistan
Zambon M (2016) Zika virus, the new kid on the block. Eurosurveillance 21(23):2-5.	2016	Editorial	Public Health	United Kingdom
Zammarchi L, et al. (2015) Zika virus infection in a traveller returning to Europe from Brazil, March 2015. Eurosurveillance 20(23):14-16.	2015	Communications	Surveillance	Germany
Zammarchi L, et al. (2015) Zika virus infections imported to Italy: Clinical, immunological and virological findings, and public health implications. J. Clin. Virol. 63:32-35.	2015	Article	Surveillance	Germany
Zanluca C & dos Santos CND (2016) Zika virus - an overview. Microbes Infect. 18(5):295-301.	2016	Review	Virology and Pathogenicity	Brazil
Zanluca C, et al. (2015) First report of autochthonous transmission of Zika virus in Brazil. Mem. Inst. Oswaldo Cruz 110(4):569-572.	2015	Article	Epidemiology	Brazil
Zhang FC, Li XF, Deng YQ, Tong YG, & Qin CF (2016) Excretion of infectious Zika virus in urine. Lancet Infect. Dis. 16(6):641-642.	2016	Letter	Dynamics of Transmission	China
Zhang HM, Srinivas S, Li DF, & Feng YJ (2016) Origin, dissemination and entry of the pandemic Zika viruses. Sci. Bull. 61(10):749-751.	2016	Article	Epidemiology	China
Zhang YJ, et al. (2016) Highly diversified Zika viruses imported to China, 2016. Protein Cell 7(6):461-464.	2016	Letter	Epidemiology	China
Zhu Z, et al. (2016) Comparative genomic analysis of pre-epidemic and epidemic Zika virus strains for virological factors potentially associated with the rapidly expanding epidemic. Emerg. Microbes Infect. 5:11.	2016	Article	Genomics / Sequencing	China
Zika RM (2016) Zika virus outbreak: reproductive health and rights in Latin America (vol 387, pg 843, 2016). Lancet 387(10021):848-848.	2016	Correction	Public Health	Spain
Zmurko J, et al. (2016) The Viral Polymerase Inhibitor 7-Deaza-2 '-C-Methyladenosine Is a Potent Inhibitor of In Vitro Zika Virus Replication and Delays Disease Progression in a Robust Mouse Infection Model. Plos Neglect. Trop. Dis. 10(5):15.	2016	Article	Animal model of infection	Belgium
Zumla A, et al. (2016) Zika virus outbreak and the case for building effective and sustainable rapid diagnostics laboratory capacity globally. Int. J. Infect. Dis. 45:92-94.	2016	Editorial	Public Health	Denmark
