# Supplementary material for: Bibliometric Indicators of the Zika Outbreak
Source: PLoS Negl Trop Dis. 2017 Jan 19;11(1):e0005132. doi: 10.1371/journal.pntd.0005132 (PMC5245782; doi:10.1371/journal.pntd.0005132)
Supplement: S3 Table — (XLS) [file pntd.0005132.s003.xls]

## Sheet: Planilha1
Categories	Documents	Title	Applicant	Deposit Date	Publication Date	Scope
Diagnostic	WO2016069245 US2016116466 (A1)	Rapid screening assay for qualitative detection of multiple febrile illnesses	CHEMBIO DIAGNOSTIC SYSTEMS INC [GB]	12.10.2015	06.05.2016	A test device for the qualitative detection of one febrile illness from a plurality of pathogenically unrelated febrile illnesses.
	US20160017367 WO2012076715 (A1) US2013309747 (A1) US9109219 (B2) JP2014502163 (A) JP5940554 (B2) EP2649178 (A1) CN103476928 (A) CA2819552 (A1)	MGMT-based method for obtaining high yeilds of recombinant protein expression	INSTITUT PASTEUR (FR)	28.07.2015	21.01.2016	A vector for expressing recombinant proteins in host cells.
	WO2014201454	DNAZYME-nanoparticle conjugates and methods of use thereof	UNIVERSITY OF NOTRE DAME (US)	16.06.2014	18.12.2014	The present invention relates to DNAzymes (also known as deoxyribozymes, DNA enzymes, catalytic DNA, or DZ), which are conjugated to nanoparticles (NP) to facilitate the detection of nucleic acids.
	US20150099656 WO2013164476 (A1) SG11201407167R (A) NZ701380 (A) MX2014013417 (A) KR20150016941 (A) JP2015517649 (A) CN104704117 (A) CA2872127 (A1) AU2013255744 (A1)	Multiplex Immuno Screening assay	INSTITUT PASTEUR (FR)	03.05.2013	09.04.2015	An in vitro assay method for detecting at least two different target antibodies present in a biological sample.
	US2010317014 WO2010147989	Compositions and methods for the isolation of nucleic acid	IBIS BIOSCIENCES INC [US]; ESHOO MARK W [US]; CROWDER CHRISTOPHER [US]; PICURI JOHN [US]	15.06.2010	23.12.2010	The present invention provides compositions and methods for the isolation of nucleic acids from a sample or subject. In particular, the present invention provides isolation, purification, and analysis of total DNA and RNA from a subject or sample. The compositions and methods find particular use in the isolation of nucleic acids associated with arthropods (e.g., ticks), including nucleic acid fro…
	US20140274762 WO2013083847 (A2) WO2013083847 (A3) SG11201403010T (A) KR20140113937 (A) MX2014006870 (A) JP2015500989 (A) CN104114697 (A) CA2857998 (A1) AU2012350229 (A1)	Multiplex Immuno Screening assay	MANUGUERRA JEAN-CLAUDE [FR]; VANHOMWEGEN JESSICA [FR]; DESPRES PHILIPPE [FR]; PAULOUS SYLVIE [FR]	10.12.2012	18.09.2014	The present invention provides kits and assay methods for the early detection of pathogens, precise identification of the etiologic agent, and improved disease surveillance. More specifically, the present invention discloses an immunoassay leading to the rapid and simultaneous detection of antibodies to a wide range of infectious pathogens in biological fluids of infected patients.
	WO2012055408 (A1) US2013230856 (A1) SG189513 (A1) KR20130113476 (A) JP2013544507 (A) EP2633074 (A1) CN103517991 (A) CA2815259 (A1)	Capture of target DNA and RNA by probes comprising intercalator molecules	QUANTIBACT AS [DK]; VEST SCHNEIDER UFFE [DK]; JOEHNK NINA [DK]; GORM LISBY JAN [DK]	27.10.2011	03.05.2012	The present invention relates to a technology for specific capture of single stranded target Polynucleotide by a complementary probe comprising one or more intercalator molecules.
Compound, composition and treatment	US20160220633	Macrocyclic inhibitors of Flaviviridae viruses	SELCIA LTD [GB]; GILEAD SCIENCES INC [US]	08.04.2016	04.08.2016	Method of treating a Flaviviridae viral infection in a human patient.
	WO2014082935 UY35155 (A) US2014205566 (A1) TW201429984 (A) AR093659 (A1)	Cyclic nucleoside derivatives and uses thereof	NOVARTIS AG [CH]; LIAO LV [CN]; WANG GANG [SG]; YOKOKAWA FUMIAKI [SG]	22.11.2013	05.06.2014	A compound of Formula (I) is provided that has been shown to be useful for treating a disease caused by a viral infection wherein R1, R2 and R3 are as defined herein.
	WO/2011/088345 US2011178129 (A1) US2014030223 US8513298 (B2) ZA201205248 (B) UY33183 (A) US2013315861 (A1) US9321753 (B2) TW201134822 (A) TWI491609 (B) SG10201500298P (A) SG182475 (A1) PE02812013 (A1) NZ600817 (A) MX2012008211 (A) KR20120101733 (A) JP2016041732 (A) JP2013517291 (A) JP5868872 (B2) EP2523950 (A1) ECSP12012104 (A) EA201290576 (A1) EA021196 (B1) CR20120417 (A) CN102712633 (A) CN10271…	Inhibitors of Flaviviridae viruses	GILEAD SCIENCES INC [US]; CANALES EDA [US]; CLARKE MICHAEL O'NEIL HANRAHAN [US]; LAZERWITH SCOTT E [US]; LEW WILLARD [US]; MORGANELLI PHILIP ANTHONY [US]; WATKINS WILLIAM J [US]	14.01.2011	21.07.2011	Provided are compounds of Formula (I): and pharmaceutically acceptable salts and esters thereof. The compounds, compositions, and methods provided are useful for the treatment of Flaviviridae virus infections, particularly hepatitis C infections.
	US20150232501 WO2014033617 (A1) UY34998 (A) TW201414745 (A) EP2890704 (A1) AR092390 (A1)	2'-Ethynyl Nucleoside Derivatives for Treatment of Viral Infections	NOVARTIS AG [CH]; ANANDAN SAMPATH-KUMAR [US]	27.08.2013	20.08.2015	The present invention provides a compound of formula A or a pharmaceutically acceptable salt thereof, wherein B, Q, R1, R5, R6, R7, R8 and Z are defined herein, which is a 2'-branched nucleoside useful for the treatment or prevention of viral infections, particularly dengue virus, yellow fever virus, West Nile virus, Japanese encephalitis virus, tick-borne encephalitis virus, Kunjin virus, Murray…
	US20110150904 US8877187 (B2)	Therapeutic antibodies for treatment and prophylaxis of transmittable viral diseases	AVIANAX LLC	23.11.2010	23.06.2011	Therapeutic antibodies for treatment and prophylaxis of transmittable viral diseases.
	US20150150893 CN102702147 (A) WO2013189237 (A1)	Andrographolide analogs and their use for medication	LIAONING LIFENG SCIENT & TECHNOLOGY DEV COMPANY LTD [CN]	31.05.2013	04.06.2015	This invention relates to novel andrographolide analogs of formula I that are useful for the treatment, prevention and/or amelioration of human diseases of viruses and cancers. This invention also relates with their pharmaceutical compositions, preparative methods and applications.
	EP2523951 (B1) US2011178058 (A1) US8524764 (B2) US2013323203 (A1) US8884030 (B2) WO2011088303 (A1) UA108221 (C2) SG182478 (A1) PT2523951 (E) PE15222012 (A1) NZ600816 (A) MX2012008221 (A) KR20120123678 (A) JP2013517286 (A) JP5777223 (B2) HK1171443 (A1) ES2543105 (T3) ECSP12012103 (A) EA201290575 (A1) CR20120418 (A) CO6561783 (A2) CN102712632 (A) CL2012001959 (A1) CA2785563 (A1) AU2011205797 (A1) A…	Inhibitors of Flaviviridae viruses	GILEAD SCIENCES INC [US]	14.01.2011	21.11.2012	Provided are compounds of Formula (I): and pharmaceutically acceptable salts and esters thereof. The compounds, compositions, and methods provided are useful for the treatment of Flaviviridae virus infections, particularly hepatitis C infections.
	US2012263678 (A1) US8877733 (B2) WO2012142523 (A2) MX2013011915 (A) KR20140019832 (A) JP2014514308 (A) EP2697241 (A2) EA201391264 (A1) CN103476783 (A) CA2830689 (A1) AU2012242517 (A1)	1′-substituted pyrimidine N-nucleoside analogs for antiviral treatment	CHO AESOP [US]; KIM CHOUNG U [US]; KIRSCHBERG THORSTEN A [US]; MISH MICHAEL R [US]; SQUIRES NEIL [US]; GILEAD SCIENCES INC [US]	13.04.2012	18.10.2012	Provided are compounds of Formula I: nucleosides, nucleoside phosphates and prodrugs thereof, wherein R6 is CN, ethenyl, 2- haloethen-1-yl, or (C2-C8)-alkyn-1-yl. The compounds, compositions, and methods provided are useful for the treatment of Flaviviridae virus infections.
	EP2396340 (B1) US2010203015 (A1) US8012942 (B2) WO2010093608 (A1) UA110093 (C2) SMT201400056 (B) SI2396340 (T1) SG173186 (A1) PT2396340 (E) PE02572012 (A1) NZ594370 (A) MX2011008409 (A) KR20110116046 (A) JP2014185183 (A) JP5951690 (B2) JP2012517444 (A) JP5746638 (B2) IL214396 (A) HRP20140219 (T1) HK1163108 (A1) ES2453078 (T3) EP2719701 (A1) EA201190110 (A1) DK2396340 (T3) CO6420354 (A2) CN1023487…	Carba-nucleoside analogs for antiviral treatment	GILEAD SCIENCES, INC. (US)	09.02.2010	21.12.2011	Provided are thieno[3,4-d]pyrimidin-7-yI and furo[3,4-d]pyrimidin-7-yl ribosides, riboside phosphates and prodrugs thereof as well as intermediates and methods of preparation. The compounds, compositions, and methods provided are useful for the treatment of Flaviviridae virus infections.
	EP2364314 (B1) US2010143301 (A1) US8367670 (B2) ZA201104998 (B) UY32306 (A) US2016015713 (A1) US2014316132 (A1) US9127006 (B2) US2014081022 (A1) US8809527 (B2) US2013071354 (A1) US8629142 (B2) WO2010077613 (A1) TW201529559 (A) TWI534136 (B) TW201441204 (A) TWI480268 (B) TW201031667 (A) TWI432436 (B) SMT201400083 (B) SI2364314 (T1) SG172060 (A1) RS53347 (B) PT2364314 (E) PE01062012 (A1) NZ612380 (…	Modulators of Toll-like receptors	GILEAD SCIENCES, INC. (US)	07.12.2009	14.09.2011	Provided are modulators of TLRs of Formula (II): pharmaceutically acceptable salts thereof, compositions containing such compounds, and therapeutic methods that include the administration of such compounds.
	US20100092479 WO2010021681 (A2) WO2010021681 (A3) WO2008033466 (A3) US2008161324 (A1) TW200831112 (A) CL2007002678 (A1) AR062794 (A1)	Compositions and methods for treatment of viral diseases	COMBINATORX (SINGAPORE) PTE. LTD.	17.08.2009	15.04.2010	The present invention features compositions, methods, and kits useful in the treatment of viral diseases. In certain embodiments, the viral disease is caused by a single stranded RNA virus, a flaviviridae virus, or a hepatic virus. In particular embodiments, the viral disease is viral hepatitis (e.g., hepatitis A, hepatitis B, hepatitis C, hepatitis D, hepatitis E).
	US20140065101 US201314011500 20130827 US201261695727P 20120831	2'-branched nucleosides for treatment of viral infections	NOVARTIS AG [CH]	27.08.2013	06.03.2014	The present invention provides a compound of formula I or a pharmaceutically acceptable salt thereof, wherein R1 is defined herein, which is a 2′-branched nucleoside useful for the treatment or prevention of viral infections, particularly dengue virus, yellow fever virus, West Nile virus, Japanese encephalitis virus, tick-borne encephalitis virus, Kunjin virus, Murray Valley encephalitis, St Loui…
	US20100144655 WO2010015643 (A1) AR072906 (A1) WO2010015637 (A1)	Organic compounds	NOVARTIS AG [CH]	06.08.2009	10.06.2010	This invention relates to novel compounds that have various medicinal applications, e.g. for the treatment and/or prevention of viral infections.
	EP2937350 WO2009132123 (A1) US2013034521 (A1) US2013344028 (A2) US8853171 (B2) US2011293563 (A1) US8318682 (B2) WO2009132135 (A1) US2009317361 (A1) US8012941 (B2) US2010021425 (A1) US8008264 (B2) TW201334784 (A) TW201002331 (A) TWI401084 (B) SI2268642 (T1) RS54008 (B1) PT2280973 (E) PT2268642 (E) NZ588670 (A) NZ588400 (A) MX2010011661 (A) MX2010011659 (A) KR20110005888 (A) KR20110004883 (A) JP201…	1' -substituted carba-nucleoside analogs for antiviral treatment	GILEAD SCIENCES, INC. (US)	22.04.2009	28.10.2015	Provided are imidazol [1,5-f] [1,2.4]triazinyl, imidazol [1,2,4]triazinyl, and [1,2,4] triazolo [4,3-f] [1,2,4] triazinyl nucleosides of formula I nucleoside phosphates and prodrugs thereof. The compounds, compositions, and methods provided are useful for the treatment of Flaviviridae virus infections, particularly hepatitis C infections.
	WO2009129616 US2015182636 (A1) US2011177023 (A1) US9005599 (B2) KR20100137006 (A) JP2015199766 (A) JP2011518199 (A) JP5773366 (B2) EP2288359 (A1) EP2288359 (A4) CA2721870 (A1) BRPI0910686 (A2) AU2009240738 (A1) AU2009240738 (B2)	Genetically modified human umbilical cord perivascular cells for prophylaxis against or treatment of biological or chemical agents	TISSUE REGENERATION THERAPEUTI [CA]; ENNIS JANE ELIZABETH [CA]; TURNER JEFFREY DONALD [CA]; DAVIES JOHN EDWARD [CA]	20.04.2009	29.10.2009	The invention provides methods of preventing or treating diseases or disorders caused by biological agents or chemical agents in a subject (e.g., a mammal, such as a human) by administering genetically modified human umbilical cord perivascular cells.
	US20100227833 US8278282 (B2) WO2008095993 (A1) TW200838550 (A) PT2132216 (E) PE00702009 (A1) MX2009008495 (A) KR20090109102 (A) JP2010518047 (A) ES2381093 (T3) EP2132216 (A1) EP2132216 (B1) EA200901080 (A1) CN101600726 (A) CN101600726 (B) CL2008000409 (A1) CA2675462 (A1) BRPI0807222 (A2) AU2008212752 (A1) AT533774 (T) AR065249 (A1)	Novel nucleoside analogs for treatment of viral infections	NOVARTIS AG [CH]	07.02.2008	09.09.2010	This invention relates to novel nucleoside compounds of formula (I) that have various medicinal applications, e.g. for the treatment and/or prevention of viral infections.
	EP2842559 EP2842559 (A3) WO2006110656 (A2) WO2006110656 (A9) WO2006110656 (A3) US2011015149 (A1) US2007003608 (A1) JP2015110679 (A) JP2011225615 (A) JP2008538354 (A) EP1865967 (A2) EP1865967 (A4)	Compounds, compositions and methods for the treatment of viral infections and other medical disorders	CHIMERIX INC. (US)	10.04.2006	04.03.2015	The present application provides methods and compositions for improving the bioavailability of a lipid-containing antiviral compound, and in particular, an antiviral lipid-containing compound. In one embodiment, pharmaceutically acceptable compositions are provided that include an antiviral lipid-containing compound, or salt, ester, or prodrug thereof and one or more bioavailability enhancing com…
	US20110000480 US8309531 (B2) US8309531 (X6) WO2010142017 (A1) US2013315952 (A1) JP2012529440 (A) JP5908397 (B2) EP2440251 (A1) EP2440251 (A4) CA2764759 (A1) BRPI1012951 (A2)	Administration of interferon for prophylaxis against or treatment of pathogenic infection	TURNER JEFFREY D, ; ENNIS JANE E, ; DEFYRUS, INC	08.06.2010	06.01.2011	The invention provides compositions and methods for the prophylaxis or treatment of diseases or disorders in a subject (e.g., a mammal, such as a human) including, e.g., diseases or disorders caused by biological agents, autoimmune diseases, and cancer. The compositions include a delivery vector (e.g., a viral vector, such as an Ad5 vector) encoding an interferon (e.g., IFN-α), and are provided t…
Vaccine	WO2002074963 WO2001US08686 20010316 WO0014245 (A1) EP1108036 (A1) EP1108036 (B1) CA2341354 (A1) CA2341354 (C) AU2661099 (A) AU774045 (B2) AT471983 (T)	Dengue viruses that are replication defective in mosquitos for use as vaccines	THE GOVERNMENT OF THE UNITED STATES OF AMERICA represented by THE SECRETARY, DEPARTMENT OF HEALTH AND HUMAN SERVICES	16.03.2001	26.09.2002	This invention relates to a mutant replication-defective flavivirus having a genome with a 3' stem-loop structure substitution, and a vaccine comprising said flavivirus.
	US20120258126 WO2010037402 (A1)	Molecular vaccines for infectious disease	SCHOELLER JOERGEN [DK]; PEDERSEN HENRIK [DK]; BRIX LISELOTTE [DK] DAKO DENMARK AS [DK]	02.10.2009	11.10.2012	The present invention relates to methods for construction of pharmamers i.e. vaccine components characterized by their multimerization domain and the attached biologically active molecules, and their use in preparation of vaccines that contains the pharmamers alone or in combination with other molecules.
